# Supplementary material for: Whole genome sequencing in the Middle Eastern Qatari population identifies genetic associations with 45 clinically relevant traits
Source: Nat Commun. 2021 Feb 23;12:1250. doi: 10.1038/s41467-021-21381-3 (PMC7902658; doi:10.1038/s41467-021-21381-3)
Supplement: Supplementary file 3 — Supplementary Data 1 [file 41467_2021_21381_MOESM3_ESM.xlsx]

## Sheet: Supplementary Data 1
Supplementary Data 1. Summary of experimental methods for studied traits.
Hemoglobin	Sample	Whole Blood (EDTA Tube)
	Assay	Fluorescent flow cytometry
	Instrument/Analyser	Sysmex
	Reference ranges	Age/Sex: Adult Male: 13–17, Adult Female: 12–15
	Original units	Grams per deciliter (g/dl)
Hematocrit	Sample	Whole Blood (EDTA Tube)
	Assay	Fluorescent flow cytometry
	Instrument/Analyser	Sysmex
	Reference ranges	Adults; M: 38-51, F: 33-45
	Original units	Percentage (%)
Red Blood Cell Count	Sample	Whole Blood (EDTA Tube)
	Assay	Fluorecent flow cytometry
	Instrument/Analyser	Sysmex
	Reference Ranges	Age/Sex: Adult M:4.5–5.5, Adult F:3.8–4.8
	Original units	(10^6 cell/µL)
White Blood Cell Count	Sample	Whole Blood (EDTA Tube)
	Assay	Fluorecent flow cytometry
	Instrument/Analyser	Sysmex
	Reference ranges	4–10
	Original units	10^3 cell/µL
Platelet count	Sample	Whole Blood (EDTA Tube)
	Assay	fluorecent flow cytometry
	Instrument/Analyser	Sysmex
	Reference ranges	150 – 400
	Original units	10^3 cell/µL
Mean corpuscular volume (MCV)	Sample	Whole Blood (EDTA Tube)
	Assay	Fluorecent flow cytometry
	Instrument/Analyser	Sysmex
	Referent range	83–101
	Original units	Femtoliters
Mean corpuscular hemoglobin (MCH)	Sample	Whole Blood (EDTA Tube)
	Assay	Fluorecent flow cytometry
	Instrument/Analyser	Sysmex
	Reference Ranges	27–32
	Original units	picograms (pg) per red cell
Mean cell hemoglobin concentration (MCHC)	Sample	Whole Blood (EDTA Tube)
	Assay	Fluorecent flow cytometry
	Instrument/Analyser	Sysmex
	Refrence range	31.5 –34.5
	Original units	g/dL
Sodium	Sample	Serum (yellow Serum Separator Tube (SST))
	Assay	Indirect Ion Selective Electrode (ISE)
	Instrument/Analyser	Roche Cobas
	Reference ranges	135-145
	Original units	mmol/L
Potassium	Sample	Serum (yellow Serum Separator Tube (SST))
	Assay	Indirect Ion Selective Electrode (ISE)
	Instrument/Analyser	Roche Cobas
	Reference ranges	3.5-5.1
	Original units	mmol/L
Chloride	Sample	Serum (yellow Serum Separator Tube (SST))
	Assay	Indirect Ion Selective Electrode (ISE)
	Instrument/Analyser	Roche Cobas
	Reference ranges	96-110
	Original units	mmol/L
Bicarbonate	Sample	Serum (yellow Serum Separator Tube (SST))
	Assay	Enzymatic method
	Instrument/Analyser	Roche Cobas
	Reference ranges	22-29
	Original units	mmol/L
Creatinine	Sample	Serum (yellow Serum Separator Tube (SST))
	Assay	Colorimetric
	Instrument/Analyser	Roche Cobas
	Reference ranges	Adult M: 64-110, F: 50 – 98
	Original units	umol/L
Bilirubin (total)	Sample	Serum
	Assay	Colorimetric Diazo method
	Instrument/Analyser	Roche Cobas
	Reference ranges	Adult M/F: 0- 21
	Original units	umol/L
Protein (total)	Sample	Serum
	Assay	Colorimetric Endpoint method
	Instrument/Analyser	ROCHE COBAS 6000 c Module
	Reference ranges	Adult M/F: 66-87
	Original units	g/L
Albumin	Sample	Serum
	Assay	Colorimetric
	Instrument/Analyser	ROCHE COBAS 6000 c
	Reference ranges	Adult M/F: 35-52
	Original units	g/L
Alkaline phosphatase	Sample	Serum
	Assay	Colorimetric
	Instrument/Analyser	ROCHE COBAS 6000 c
	Reference ranges	Adult M/F:35-104
	Original units	U/L
Alanine transaminase (ALT)	Sample	Serum
	Assay	Colorimetric
	Instrument/Analyser	Roche Cobas
	Reference ranges	Adult M:0 - 40, F: 0-30
	Original units	U/L
Aspartate transaminase (AST)	Sample	Serum
	Assay	Colorimetric
	Instrument/Analyser	ROCHE COBAS 6000 c
	Reference ranges	Adult M:0 - 40, F: 0-30
	Original units	U/L
Gamma glutamyl transferase (gamma GT)	Sample	Serum
	Assay	ENZYMATIC/COLORIMETRIC
	Instrument/Analyser	ROCHE COBAS 6000 c
	Reference ranges	Adult: M: 10-71, F:6-42
	Original units	U/L
Total cholesterol	Sample	Serum
	Assay	Enzymatic, colorimetric
	Instrument/Analyser	ROCHE COBAS 6000 c
	Reference ranges	Desirable: <5.2, Borderline High: 5.2 – 6.2 , High: >6.2
	Original units	mmol/L
High-Density Lipoprotein cholesterol	Sample	Serum
	Assay	Homogeneous enzymatic colorimetric test
	Instrument/Analyser	ROCHE COBAS 6000 c
	Reference ranges	Low HDL: <1.04 , Borderline low:1.04 -1.16, Acceptable: >1.16
	Original units	mmol/L
Low-Density Lipoprotein cholesterol	Sample	Serum
	Assay	Homogeneous enzymatic colorimetric assay
	Instrument/Analyser	ROCHE COBAS 6000 c
	Reference ranges	Desirable: < 2.59 , Above Desirable: 2.59 - 3.34, Borderline high: 3.37 - 4.12 ,High: 4.14 - 4.89 , Very High: > 4.92
	Original units	mmol/L
Triglycerides	Sample	Serum
	Assay	Enzymatic colorimetric
	Instrument/Analyser	ROCHE COBAS 6000 c
	Reference ranges	Normal: < 1.7, Borderline: 1.7 - 2.2 , High: 2.2 -5.6
	Original units	mmol/L
Calcium	Sample	Serum
	Assay	Photometrical
	Instrument/Analyser	ROCHE COBAS 6000 c
	Reference ranges	2.2 – 2.55
	Original units	mmol/L
Phosphate	Sample	Serum
	Assay	Molybdate UV
	Instrument/Analyser	ROCHE COBAS 6000 c
	Reference ranges	Adult M/F: 0.87-1.45
	Original units	mmol/L
Uric acid	Sample	Serum
	Assay	Enzymatic, colorimetric
	Instrument/Analyser	ROCHE COBAS 6000 c
	Reference ranges	Adult M:202-416, F: 155-357
	Original units	μmol/L
Creatinine Kinase	Sample	Serum
	Assay	UV-test
	Instrument/Analyser	ROCHE COBAS 6000 c
	Reference ranges	Adult M: 39-108, F:26-192
	Original units	U/L
Iron	Sample	Serum
	Assay	FerroZine method without deproteinization
	Instrument/Analyser	ROCHE COBAS 6000 c
	Reference ranges	Adult M/F: 6 - 35
	Original units	μmol/L
Total iron binding capacity	Sample	Serum
	Assay	FerroZine method without deproteinization
	Instrument/Analyser	Roche Cobas
	Reference ranges	45-80
	Original units	μmol/L
Magnesium	Sample	Serum
	Assay	Colorimetric endpoint
	Instrument/Analyser	ROCHE COBAS 6000 c
	Reference ranges	0.66-1.07
	Original units	mmol/L
Prothrombin Time (PT)	Sample	citrated whole blood (Light blue top tube)
	Assay	Factor assay
	Instrument/Analyser	ACL TOP
	Reference ranges	9.4- 12.5 sec
	Original units	Seconds
PT / International normalised ratio (INR)	Sample	citrated whole blood sample. (Light blue top tube)
	Assay	The extrinsic coagulation cascade pathway is activated by incuabting plasma with the optimal amount of thromboplastin and calsciom then PT is measured.
	Instrument/Analyser	ACL TOP
	Reference range	-
	Original units	-
Partial Thromboplastin Time (PTT)	Sample	citrated blood sample. (Light blue top tube)
	Assay	Fctor assay
	Instrument/Analyser	ACL TOP
	Original units	seconds
	reference range	24.6 – 31.2 sec for adult
Fibrinogen	Sample	citrated blood sample. (Light blue top tube)
	Assay	Clauss method
	Instrument/Analyser	ACL TOP
	Reference range	2-4.1 g/L
	Original units	g/L
Ferritin	Sample	Serum
	Assay	ECLIA/Sandwich
	Analyzer	ROCHE COBAS
	Reference range	12-114
	Orginal Unit	µg/L
Folate	Sample	Serum/Plasma
	Assay	Competition principle
	Analyzre	ROCHE COBAS
	Reference range	(10 - 70)
	Orginal unit	nmol/L
Vitamin B12	Sample	Serum
	Assay	ECLIA Competition principle
	Analyzer	ROCHE COBAS
	Reference range	145 - 596
	Orginal unit	pmol/L
C-Peptide	Sample	Serum
	Assay	ECLIA/Sandwich
	Instrument/Analyzer	ROCHE COBAS
	Reference range	Adult M/F: 1.1-4.4
	Orginal Unit	ng/mL
NT-proBNP	Sample	Serum
	Assay	ECLIA/Sandwich
	Instrument/Analyzer	Roche Cobas
	Reference Range	values below 125 pg/mL exclude cardiac dysfunction with a high level of certainty in patients with symptoms suggestive of heart failure. In acute setting the value below 300 pg/mL may be used to exclude acute heart failure, however in heart failure the level is much higher than 300 pg/mL.
	Unit	pg/mL
Homocysteine	Sample	Whole Blood (EDTA Tube)
	Assay	Enzymatic
	Analyzer	Roch Cobas
	Reference range	0-11
	Orginal Unit	umol/L
Height & Weight	Device	Seca 284
	Original unit	Weight: Kg ,Hight (Standing and sitting): cm
	Procedure	Standing height procedures: The participant should stand with their feet flat on the center of the base plate, feet together and heels against the base plate. His/her back should be as straight as possible, against the rod but not leaning on it. They should be facing forwards. 2. gently position the participant’s head in the Frankfort Plane position (the lower border of the left orbit of the eye …
