# Supplementary material for: Whole genome sequencing in the Middle Eastern Qatari population identifies genetic associations with 45 clinically relevant traits
Source: Nat Commun. 2021 Feb 23;12:1250. doi: 10.1038/s41467-021-21381-3 (PMC7902658; doi:10.1038/s41467-021-21381-3)
Supplement: Supplementary file 5 — Supplementary Data 3 [file 41467_2021_21381_MOESM5_ESM.xlsx]

## Sheet: Supplementary Data 3
Supplementary Data 3. List of genome-wide significant distinct signals associated with traits.
Trait	SNP	CHR	Position	A1	A2	Beta	Se (Beta)	P-value	MAF	Gene	EFO Term
ALP	rs1976403	1	21766453	A	C	0.149742	0.0205494	3.17041e-13	0.2898	NBPF3	EFO_0004533
ALP	rs149344982	1	21889760	G	A	-0.888995	0.0776154	2.24928e-30	0.0143	ALPL	EFO_0004533
ALP	rs1767445	1	21926187	C	T	-0.11431	0.0184421	5.70555e-10	0.474	RAP1GAP	EFO_0004533
ALP	rs3767111	1	21930542	C	T	-0.17693	0.0287146	7.19767e-10	0.115	RAP1GAP	EFO_0004533
ALP	rs1883415	6	24491475	A	C	0.13734	0.0216398	2.20089e-10	0.2434	GPLD1	EFO_0004533
ALP	rs550057	9	136146597	C	T	-0.256878	0.0236244	1.54307e-27	0.1858	ABO	EFO_0004533
ALP	rs7085018	10	65286667	T	C	0.124276	0.0189776	5.80892e-11	0.417	REEP3	EFO_0004533
ALT	rs2294922	22	44379565	G	C	0.108758	0.0182653	2.61087e-09	0.2777	SAMM50	EFO_0004735
APTT	rs72708008	1	169478105	A	G	0.171836	0.0293976	5.05906e-09	0.1097	F5	EFO_0004310
APTT	rs73033598	2	192860560	A	G	0.292543	0.0514016	1.26059e-08	0.03416	TMEFF2	EFO_0004310
APTT	rs16860992	3	186394038	G	C	0.230196	0.0221786	3.08429e-25	0.2314	HRG	EFO_0004310
APTT	rs1042445	3	186395436	C	T	-0.324062	0.0221198	1.34088e-48	0.2312	HRG	EFO_0004310
APTT	rs5030087	3	186460110	G	C	-0.353278	0.0629548	2.00438e-08	0.02158	KNG1	EFO_0004310
APTT	rs115329695	3	186473704	A	G	0.344762	0.0585779	3.96785e-09	0.02538	RP11-573D15.8	EFO_0004310
APTT	rs4253287	4	187166847	G	A	-0.103679	0.0184723	1.99224e-08	0.4714	KLKB1	EFO_0004310
APTT	rs4444878	4	187213883	C	A	-0.158415	0.0206242	1.57831e-14	0.2758	F11	EFO_0004310
APTT	rs244711	5	176509193	T	C	-0.112224	0.0190072	3.54155e-09	0.4052	FGFR4	EFO_0004310
APTT	rs4976636	5	176545092	A	G	0.107799	0.0193824	2.67198e-08	0.3656	NSD1	EFO_0004310
APTT	rs4343858	5	176679407	G	A	0.254416	0.028787	9.75689e-19	0.1152	NSD1	EFO_0004310
APTT	rs35630910	5	176757841	A	C	-0.189413	0.0215979	1.78659e-18	0.2468	LMAN2	EFO_0004310
APTT	rs191377511	5	176814313	A	G	0.331114	0.0405833	3.38172e-16	0.05581	SLC34A1	EFO_0004310
APTT	rs140486387	5	176821879	C	G	0.400592	0.0730955	4.24392e-08	0.01654	SLC34A1	EFO_0004310
APTT	rs1801020	5	176836532	G	A	0.575186	0.0218675	1.75876e-152	0.2459	F12	EFO_0004310
APTT	rs2545798	5	176855627	T	A	-0.139652	0.0187432	9.27836e-14	0.4916	GRK6	EFO_0004310
APTT	rs563700895	5	176856175	C	T	0.485779	0.0730476	2.92752e-11	0.01612	GRK6	EFO_0004310
APTT	rs10901243	9	136078375	G	C	-0.136924	0.0210582	7.91637e-11	0.2677	OBP2B	EFO_0004310
APTT	rs8176703	9	136135863	G	T	-0.478208	0.0838727	1.1869e-08	0.01215	ABO	EFO_0004310
APTT	rs505922	9	136149229	T	C	-0.344149	0.0200225	3.26162e-66	0.3016	ABO	EFO_0004310
APTT	rs141638449	9	136153797	C	T	-0.48146	0.0480691	1.29661e-23	0.03861	ABO	EFO_0004310
APTT	rs10901256	9	136163447	T	C	-0.122091	0.0209291	5.42538e-09	0.2791	ABO	EFO_0004310
APTT	rs2285488	9	136277854	G	A	0.146101	0.0260426	2.02233e-08	0.1491	REXO4	EFO_0004310
APTT	rs28446901	9	136308796	C	G	-0.196435	0.025182	6.15953e-15	0.1609	ADAMTS13	EFO_0004310
APTT	rs9696459	9	136399015	C	T	-0.139617	0.0246384	1.4561e-08	0.1702	ADAMTSL2	EFO_0004310
APTT	rs80264997	12	11794063	A	C	-0.467749	0.0842199	2.79356e-08	0.01249	ETV6	EFO_0004310
AST	rs774240478	22	42947275	T	G	-0.508051	0.0879736	7.69325e-09	0.01042	SERHL2	EFO_0004736
BMI	rs73331345	8	75344111	G	A	-0.373501	0.0684014	4.74976e-08	0.01629	GDAP1	EFO_0004340
BMI	rs17817449	16	53813367	T	G	0.0954399	0.0171284	2.51812e-08	0.4693	FTO	EFO_0004340
Ca	rs1801725	3	122003757	G	T	0.21905	0.0206811	3.25332e-26	0.2565	CASR	EFO_0004838
CK	rs187928757	11	22295544	T	G	0.540966	0.0821476	4.53981e-11	0.01067	ANO5	EFO_0004534
CK	rs79894691	12	7619556	G	A	0.214213	0.0283995	4.59811e-14	0.1098	CD163L1	EFO_0004534
CK	rs6488450	12	7708544	A	G	0.210562	0.0248618	2.46888e-17	0.1406	GAPDHP31	EFO_0004534
CK	rs12975366	19	54759361	T	C	-0.154712	0.0176749	2.0738e-18	0.4376	LILRB5	EFO_0004534
Cl	rs117963760	9	102035648	T	A	0.400217	0.0728253	3.89432e-08	0.01645	SEC61B	EFO_0009284
Fbg	rs1800787	4	155484015	C	T	0.121809	0.0206688	3.78368e-09	0.2289	FGB	EFO_0004623
Fbg	rs143803684	4	155537193	C	T	-0.672555	0.074739	2.28364e-19	0.01464	FGG	EFO_0004623
Fbg	rs12777	5	131671662	C	G	0.13849	0.0226641	9.92836e-10	0.1765	SLC22A4	EFO_0004623
Fbg	rs2706383	5	131792402	G	A	-0.142928	0.0183312	6.33918e-15	0.364	C5orf56	EFO_0004623
Fe	rs855791	22	37462936	G	A	-0.1032	0.0179638	9.19639e-09	0.3439	TMPRSS6	EFO_0006332
Flt	rs1801133	1	11856378	G	A	-0.177478	0.0256325	4.39263e-12	0.1503	MTHFR	EFO_0005111
Flt	rs17350396	1	11900838	A	G	-0.164006	0.0234465	2.65464e-12	0.1828	CLCN6	EFO_0005111
Flt	rs10746496	1	11964147	C	T	-0.107586	0.0184679	5.69267e-09	0.4437	RNU5E-1	EFO_0005111
GGT	rs1169284	12	121419926	C	T	0.123996	0.0183779	1.50913e-11	0.4825	HNF1A	EFO_0004532
GGT	rs6004193	22	24994296	T	C	0.148068	0.0183533	7.16877e-16	0.4737	GGT1	EFO_0004532
GGT	rs186765281	22	25010855	A	G	-0.452861	0.0626662	4.95368e-13	0.02464	GGT1	EFO_0004532
GGT	rs12166510	22	25010885	G	A	0.563535	0.0797512	1.59287e-12	0.0129	GGT1	EFO_0004532
HCO3	rs7968307	12	115058452	T	C	-0.110157	0.0197741	2.53608e-08	0.3048	TBX3	NA
Hcyst	rs1801133	1	11856378	G	A	0.150178	0.0255488	4.15043e-09	0.1503	MTHFR	EFO_0004578
Hcyst	rs145677141	11	89075311	T	C	-0.436696	0.057831	4.31121e-14	0.02447	NOX4	EFO_0004578
Hcyst	rs564699	11	89200873	T	C	0.107121	0.0194476	3.62596e-08	0.3326	NOX4	EFO_0004578
Hcyst	rs61900865	11	120392401	C	T	0.172947	0.0313417	3.42643e-08	0.09294	GRIK4	EFO_0004578
Hcyst	rs258341	16	89691142	C	T	-0.102065	0.0187156	4.93956e-08	0.3664	DPEP1	EFO_0004578
Hcyst	rs234709	21	44486964	C	T	-0.118097	0.0181711	8.07673e-11	0.4542	CBSL	EFO_0004578
Hcyst	rs147242481	21	45192107	G	A	0.515538	0.0768728	1.99519e-11	0.01397	CSTB	EFO_0004578
HDL-C	rs74869266	8	19860197	A	C	0.23554	0.0372799	2.64719e-10	0.05475	LPL	EFO_0004612
HDL-C	rs536422269	11	116956200	C	A	0.60708	0.0720465	3.56987e-17	0.01389	SIK3	EFO_0004612
HDL-C	rs1077834	15	58723479	T	C	0.109131	0.0197929	3.51457e-08	0.2318	LIPC	EFO_0004612
HDL-C	rs708272	16	56996288	G	A	0.191728	0.0172472	1.04358e-28	0.3875	CETP	EFO_0004612
HDL-C	rs7499892	16	57006590	C	T	-0.197776	0.0223818	9.88038e-19	0.1695	CETP	EFO_0004612
HDL-C	rs1800777	16	57017319	G	A	-0.337782	0.0572614	3.6582e-09	0.02299	CETP	EFO_0004612
Height	rs11898160	2	219465279	G	A	0.352948	0.0592883	2.63141e-09	0.01091	CNOT9	EFO_0004339
INR	rs72708008	1	169478105	A	G	0.235136	0.0288732	3.8322e-16	0.1097	F5	EFO_0008390
INR	rs865897814	13	112900219	T	C	0.547167	0.0813598	1.75259e-11	0.01232	LINC01070	EFO_0008390
INR	rs3011528	13	113662944	G	A	0.123235	0.018539	2.98455e-11	0.4296	MCF2L	EFO_0008390
INR	rs1537025	13	113694840	G	A	0.148045	0.0201987	2.31106e-13	0.2899	MCF2L	EFO_0008390
INR	rs2236372	13	113731644	C	T	-0.211949	0.0298678	1.28184e-12	0.106	MCF2L	EFO_0008390
INR	rs497845	13	113737503	G	A	0.356175	0.0407523	2.33125e-18	0.05209	MCF2L	EFO_0008390
INR	rs478261	13	113745234	G	A	0.135779	0.0181969	8.54547e-14	0.4774	MCF2L	EFO_0008390
INR	rs80238657	13	113746402	A	G	0.41465	0.0459248	1.73429e-19	0.04043	MCF2L	EFO_0008390
INR	rs2476320	13	113751341	A	G	0.102374	0.0185905	3.65448e-08	0.3729	MCF2L	EFO_0008390
INR	rs3093230	13	113757968	G	A	-0.212624	0.0316891	1.95047e-11	0.09104	F7	EFO_0008390
INR	rs561241	13	113760034	T	C	0.574491	0.0217232	4.06239e-154	0.219	F7	EFO_0008390
INR	rs3211723	13	113779212	C	T	0.367322	0.0382203	7.20873e-22	0.06011	F10	EFO_0008390
INR	rs3211764	13	113792390	G	C	-0.21438	0.0182107	5.42954e-32	0.4445	F10	EFO_0008390
INR	rs776900	13	113799479	C	A	-0.128771	0.0207944	5.91759e-10	0.2617	F10	EFO_0008390
INR	rs559054	13	113800622	C	T	-0.109864	0.0182538	1.75831e-09	0.4828	F10	EFO_0008390
INR	rs2273971	13	113812962	A	G	0.173461	0.0262135	3.65978e-11	0.1386	PROZ	EFO_0008390
INR	rs181797069	13	113843310	G	A	0.482715	0.082198	4.2904e-09	0.01282	PCID2	EFO_0008390
INR	rs77632499	19	2800086	G	C	0.478917	0.085968	2.53454e-08	0.01108	THOP1	EFO_0008390
INR	rs8126407	20	33727023	A	G	-0.190583	0.0287609	3.43834e-11	0.1134	EDEM2	EFO_0008390
LDL-C	rs12740374	1	109817590	G	T	-0.192403	0.0244778	3.83245e-15	0.1701	CELSR2	EFO_0004195
LDL-C	rs1800481	2	21267210	G	A	-0.175162	0.0246365	1.16153e-12	0.1617	APOB	EFO_0004195
LDL-C	rs111989435	19	11187611	A	G	-0.191734	0.0242167	2.42495e-15	0.1705	SMARCA4	EFO_0004195
LDL-C	rs111234557	19	19436229	C	G	-0.206588	0.0358899	8.60479e-09	0.07111	MAU2	EFO_0004195
LDL-C	rs429358	19	45411941	T	C	0.229905	0.0331777	4.223e-12	0.08428	APOE	EFO_0004195
LDL-C	rs7412	19	45412079	C	T	-0.565627	0.0506755	6.27463e-29	0.03356	APOE	EFO_0004195
MCH	rs9494142	6	135431640	T	C	0.150703	0.0253778	2.87809e-09	0.1426	RP11-394G3.2	EFO_0004527
MCH	rs183815886	6	160720804	G	C	0.420095	0.0760959	3.37856e-08	0.01397	RP1-155D22.1	EFO_0004527
MCH	rs6600227	16	115072	A	C	-0.129927	0.0186762	3.47948e-12	0.3413	RHBDF1	EFO_0004527
MCH	rs868806435	16	175141	T	C	-0.809484	0.0769849	7.38076e-26	0.01356	NPRL3	EFO_0004527
MCH	rs140854442	16	187144	G	A	-0.415235	0.0410109	4.28101e-24	0.04986	NPRL3	EFO_0004527
MCH	rs11646519	16	200302	T	C	-0.12469	0.0179612	3.85999e-12	0.4427	HBZ	EFO_0004527
MCH	rs113613943	16	201754	A	G	0.154698	0.0282681	4.43653e-08	0.1097	HBZ	EFO_0004527
MCH	rs34466459	16	302507	G	C	-0.513331	0.0837459	8.80871e-10	0.01141	FAM234A	EFO_0004527
MCH	rs423749	16	339727	C	T	-0.265168	0.0396195	2.18846e-11	0.05358	AXIN1	EFO_0004527
MCH	rs751548877	16	368174	C	T	-0.854363	0.0639217	9.58373e-41	0.02018	AXIN1	EFO_0004527
MCH	rs7201664	16	413716	C	T	-0.211841	0.0367126	7.91459e-09	0.06334	MRPL28	EFO_0004527
MCH	rs111380857	16	574031	G	A	-0.23947	0.0398833	1.92198e-09	0.05259	CAPN15	EFO_0004527
MCH	rs147616978	16	584428	A	G	-0.521345	0.0861899	1.45934e-09	0.011	CAPN15	EFO_0004527
MCHC	rs2288490	16	115041	C	T	-0.102313	0.0187664	4.98202e-08	0.3226	RHBDF1	EFO_0004528
MCHC	rs868806435	16	175141	T	C	-0.6688	0.076168	1.62626e-18	0.01356	NPRL3	EFO_0004528
MCHC	rs771570068	16	298533	A	G	-0.674396	0.0775091	3.29364e-18	0.01306	FAM234A	EFO_0004528
MCHC	rs751548877	16	368174	C	T	-0.667995	0.0632434	4.45632e-26	0.02018	AXIN1	EFO_0004528
MCV	rs9494142	6	135431640	T	C	0.143531	0.0257215	2.40268e-08	0.1426	RP11-394G3.2	EFO_0004526
MCV	rs183815886	6	160720804	G	C	0.424369	0.0771268	3.75035e-08	0.01397	SLC22A3	EFO_0004526
MCV	rs6600227	16	115072	A	C	-0.129383	0.0189292	8.19573e-12	0.3413	RHBDF1	EFO_0004526
MCV	rs868806435	16	175141	T	C	-0.751064	0.0780278	6.23514e-22	0.01356	NPRL3	EFO_0004526
MCV	rs140854442	16	187144	G	A	-0.392573	0.0415665	3.57276e-21	0.04986	NPRL3	EFO_0004526
MCV	rs11646519	16	200302	T	C	-0.122687	0.0182045	1.59053e-11	0.4427	HBZ	EFO_0004526
MCV	rs34466459	16	302507	G	C	-0.505213	0.0848804	2.64789e-09	0.01141	FAM234A	EFO_0004526
MCV	rs423749	16	339727	C	T	-0.276632	0.0401562	5.62315e-12	0.05358	AXIN1	EFO_0004526
MCV	rs751548877	16	368174	C	T	-0.827113	0.0647876	2.52161e-37	0.02018	AXIN1	EFO_0004526
MCV	rs111380857	16	574031	G	A	-0.220531	0.0404236	4.88322e-08	0.05259	CAPN15	EFO_0004526
MCV	rs147616978	16	584428	A	G	-0.522846	0.0873575	2.16212e-09	0.011	CAPN15	EFO_0004526
Mg	rs4072037	1	155162067	T	C	-0.118631	0.018319	9.4288e-11	0.4362	MUC1	EFO_0004845
Mg	rs11144104	9	77441725	G	A	0.203527	0.027072	5.56313e-14	0.1316	TRPM6	EFO_0004845
Mg	rs963837	11	30749090	T	C	-0.111676	0.0184334	1.37497e-09	0.4108	RP5-1024C24.1	EFO_0004845
MPV	rs56043070	1	247719769	G	A	0.194971	0.0323408	1.65343e-09	0.08922	GCSAML	EFO_0004584
MPV	rs1354034	3	56849749	T	C	-0.208604	0.0184505	1.22336e-29	0.4854	ARHGEF3	EFO_0004584
MPV	rs342296	7	106372903	G	A	0.165891	0.0206282	8.84452e-16	0.2856	CTB-111H14.1	EFO_0004584
MPV	rs10761723	10	64955581	C	T	-0.107055	0.019013	1.79532e-08	0.4195	JMJD1C	EFO_0004584
MPV	rs7342306	12	6291093	G	A	0.126183	0.0213373	3.34502e-09	0.2576	CD9	EFO_0004584
MPV	rs6580981	12	54723028	A	G	0.123149	0.0202586	1.21063e-09	0.3111	COPZ1	EFO_0004584
MPV	rs11553699	12	122216910	A	G	0.416969	0.0370661	2.33372e-29	0.06772	TMEM120B	EFO_0004584
MPV	rs2958214	17	27855228	A	G	0.104456	0.0190052	3.88083e-08	0.3998	TAOK1	EFO_0004584
MPV	rs7241191	18	67523453	C	T	0.152207	0.0186548	3.3741e-16	0.4823	CD226	EFO_0004584
MPV	rs111170397	18	67617236	T	C	0.324736	0.0411406	2.94278e-15	0.05336	CD226	EFO_0004584
MPV	rs8104011	19	16196764	G	A	0.329378	0.0412718	1.45485e-15	0.05242	TPM4	EFO_0004584
Na	rs145884461	22	46849052	T	C	0.496522	0.0863104	8.78029e-09	0.01075	CELSR1	EFO_0009282
Plt	rs867454771	1	44184697	A	C	0.462959	0.0841022	3.69758e-08	0.01067	ST3GAL3	EFO_0004309
Plt	rs1354034	3	56849749	T	C	0.111172	0.0175129	2.18133e-10	0.4854	ARHGEF3	EFO_0004309
Plt	rs11082304	18	20720973	G	T	-0.113758	0.0184071	6.40426e-10	0.364	CABLES1	EFO_0004309
Plt	rs8104011	19	16196764	G	A	-0.229184	0.0392922	5.45027e-09	0.05242	TPM4	EFO_0004309
ProBNP	rs77883892	1	11837705	G	A	0.103884	0.0177716	5.05056e-09	0.4877	C1orf167	EFO_0004745
ProBNP	rs12402363	1	11921243	A	G	0.207294	0.0190353	1.28662e-27	0.3029	NPPB	EFO_0004745
ProBNP	rs796376	12	89802420	C	T	0.0955412	0.0171561	2.56323e-08	0.4797	POC1B	EFO_0004745
ProBNP	rs4842661	12	89930399	A	G	-0.112857	0.0189369	2.52825e-09	0.294	POC1B-AS1	EFO_0004745
PT	rs12025910	1	169478781	A	G	0.266287	0.0286468	1.46472e-20	0.1099	F5	EFO_0008390
PT	12:122053463_A_G	12	122053463	A	G	-0.529948	0.0920806	8.65072e-09	0.01009	ORAI1	EFO_0008390
PT	rs865897814	13	112900219	T	C	0.580857	0.0807798	6.44985e-13	0.01232	LINC01070	EFO_0008390
PT	rs866124719	13	113370523	C	T	0.446457	0.0778563	9.78736e-09	0.01414	ATP11A	EFO_0008390
PT	rs3011528	13	113662944	G	A	0.133421	0.0184028	4.16758e-13	0.4296	MCF2L	EFO_0008390
PT	rs58460598	13	113715265	A	G	-0.130267	0.018353	1.26722e-12	0.4776	MCF2L	EFO_0008390
PT	rs2236372	13	113731644	C	T	-0.222021	0.0296464	6.94146e-14	0.106	MCF2L	EFO_0008390
PT	rs912196	13	113733335	C	T	0.124524	0.0181142	6.22653e-12	0.4356	MCF2L	EFO_0008390
PT	rs478261	13	113745234	G	A	0.155738	0.0180615	6.53982e-18	0.4774	MCF2L	EFO_0008390
PT	rs80238657	13	113746402	A	G	0.432442	0.045597	2.44707e-21	0.04043	MCF2L	EFO_0008390
PT	rs2476320	13	113751341	A	G	0.105602	0.0184579	1.05754e-08	0.3729	MCF2L	EFO_0008390
PT	rs561241	13	113760034	T	C	0.637756	0.0215659	3.38414e-192	0.219	F7	EFO_0008390
PT	rs28663357	13	113761513	C	T	-0.225458	0.0301387	7.39358e-14	0.1001	F7	EFO_0008390
PT	rs3211719	13	113777509	A	G	-0.132744	0.0223651	2.93227e-09	0.2091	F10	EFO_0008390
PT	rs3211723	13	113779212	C	T	0.382949	0.0379267	5.69217e-24	0.06011	F10	EFO_0008390
PT	rs111986772	13	113785185	G	C	0.599751	0.0677704	8.77139e-19	0.01736	F10	EFO_0008390
PT	rs3211764	13	113792390	G	C	-0.224339	0.0180786	2.33326e-35	0.4445	F10	EFO_0008390
PT	rs116942869	13	113796587	A	G	0.28633	0.0386897	1.35503e-13	0.05738	F10	EFO_0008390
PT	rs776900	13	113799479	C	A	-0.157463	0.020644	2.39258e-14	0.2617	F10	EFO_0008390
PT	rs559054	13	113800622	C	T	-0.117016	0.0181237	1.07138e-10	0.4828	F10	EFO_0008390
PT	rs2273971	13	113812962	A	G	0.190561	0.0260254	2.44109e-13	0.1386	PROZ	EFO_0008390
PT	rs181797069	13	113843310	G	A	0.505868	0.081612	5.70219e-10	0.01282	PCID2	EFO_0008390
PT	rs117973021	13	113986306	G	A	-0.154393	0.0276923	2.4707e-08	0.119	GRTP1	EFO_0008390
PT	rs77632499	19	2800086	G	C	0.476329	0.0853552	2.39759e-08	0.01108	THOP1	EFO_0008390
PT	19:24263563_A_G	19	24263563	A	G	-0.32774	0.0580976	1.68876e-08	0.02638	ZNF254	EFO_0008390
PT	rs145497211	20	33721426	C	T	-0.220438	0.0297213	1.19943e-13	0.1034	EDEM2	EFO_0008390
RBC	rs6554191	4	55374968	C	A	-0.119357	0.0194332	8.15452e-10	0.1917	NMU	EFO_0004305
RBC	rs9494142	6	135431640	T	C	-0.135896	0.0219782	6.28089e-10	0.1426	RP11-394G3.2	EFO_0004305
RBC	rs868806435	16	175141	T	C	0.483717	0.0666721	4.01162e-13	0.01356	NPRL3	EFO_0004305
RBC	rs771570068	16	298533	A	G	0.555772	0.067846	2.57619e-16	0.01306	FAM234A	EFO_0004305
RBC	rs751548877	16	368174	C	T	0.619556	0.0553588	4.47983e-29	0.02018	AXIN1	EFO_0004305
S-Height	rs11898160	2	219465279	G	A	0.382576	0.0652643	4.57479e-09	0.01091	CNOT9	EFO_0007118
sCr	rs6785028	3	187935634	C	T	0.126959	0.0211902	2.08042e-09	0.111	LPP	EFO_0004518
Tbil	rs138291552	2	234388047	A	G	0.377499	0.0594272	2.12134e-10	0.02365	USP40	EFO_0004570
Tbil	rs71423603	2	234474600	C	T	0.144767	0.0203089	1.01642e-12	0.2581	USP40	EFO_0004570
Tbil	rs1115381	2	234505285	C	T	-0.269121	0.0198931	1.0632e-41	0.2793	UGT1A8	EFO_0004570
Tbil	rs10176426	2	234579915	C	T	-0.247754	0.0301566	2.11157e-16	0.09567	UGT1A10	EFO_0004570
Tbil	rs75520741	2	234641604	C	G	-0.283438	0.0461833	8.39608e-10	0.03878	UGT1A4	EFO_0004570
Tbil	rs887829	2	234668570	C	T	0.634203	0.0187351	3.49754e-251	0.3371	UGT1A4	EFO_0004570
Tbil	rs6708136	2	234675567	C	T	0.552152	0.0650994	2.21981e-17	0.01935	UGT1A4	EFO_0004570
Tbil	rs6431630	2	234677386	G	A	-0.280963	0.0223133	2.34435e-36	0.197	UGT1A4	EFO_0004570
Tbil	rs35475316	2	234679456	A	T	0.375897	0.0560084	1.92708e-11	0.02522	UGT1A1	EFO_0004570
Tbil	rs545945322	2	234682074	G	A	-0.458902	0.0718742	1.71621e-10	0.01579	MROH2A	EFO_0004570
Tbil	rs80334668	2	234697151	C	A	0.40537	0.0414086	1.24887e-22	0.04754	MROH2A	EFO_0004570
Tbil	rs190909927	2	234702346	A	G	0.484682	0.0624049	8.05372e-15	0.021	MROH2A	EFO_0004570
Tbil	rs2361503	2	234704318	G	A	-0.154528	0.0181558	1.72135e-17	0.4229	MROH2A	EFO_0004570
Tbil	rs759172	2	234704746	C	G	-0.243438	0.0354224	6.31158e-12	0.06764	MROH2A	EFO_0004570
Tbil	rs9808308	2	234707921	A	G	-0.143776	0.0179934	1.34383e-15	0.4624	MROH2A	EFO_0004570
Tbil	rs10803667	2	234885853	C	T	0.153286	0.0264997	7.27474e-09	0.1269	TRPM8	EFO_0004570
Tbil	rs142852351	2	234903531	T	C	-0.2433	0.0367384	3.53205e-11	0.06251	TRPM8	EFO_0004570
Tbil	rs2204511	2	235503327	A	G	-0.119883	0.0210829	1.29841e-08	0.2345	ARL4C	EFO_0004570
Tbil	rs191708623	12	20834663	G	C	0.22251	0.0402114	3.13885e-08	0.05267	PDE3A	EFO_0004570
Tbil	rs11045642	12	21151918	C	T	0.236581	0.0212483	8.55901e-29	0.2285	RP11-545J16.1	EFO_0004570
Tbil	rs191562695	12	21340506	C	T	0.523673	0.0596759	1.70488e-18	0.02307	SLCO1B1	EFO_0004570
Tbil	rs58989256	12	21401146	G	A	0.175236	0.0192811	1.00454e-19	0.3196	SLCO1B1	EFO_0004570
TCH	rs7528419	1	109817192	A	G	-0.174694	0.0242988	6.50589e-13	0.1728	CELSR2	EFO_0004574
TCH	rs1800481	2	21267210	G	A	-0.161641	0.0245707	4.74969e-11	0.1617	APOB	EFO_0004574
TCH	rs8106503	19	11196886	T	C	-0.167682	0.0236072	1.22075e-12	0.1799	LDLR	EFO_0004574
TCH	rs111234557	19	19436229	C	G	-0.237835	0.0359143	3.53629e-11	0.07111	MAU2	EFO_0004574
TCH	rs429358	19	45411941	T	C	0.203444	0.0330736	7.68789e-10	0.08428	APOE	EFO_0004574
TCH	rs7412	19	45412079	C	T	-0.422211	0.0505313	6.51969e-17	0.03356	APOE	EFO_0004574
TG	rs1260326	2	27730940	C	T	0.121626	0.0175425	4.11393e-12	0.4231	GCKR	EFO_0004530
TG	rs33951980	7	73029437	C	T	-0.112321	0.020042	2.09107e-08	0.2381	MLXIPL	EFO_0004530
TG	rs10892002	11	116505492	G	C	0.0979227	0.0175119	2.24744e-08	0.4452	AP000770.1	EFO_0004530
TG	rs509728	11	116533167	G	C	0.373761	0.0503174	1.10202e-13	0.03051	AP000770.1	EFO_0004530
TG	rs6589570	11	116675294	T	A	0.194951	0.0239703	4.1872e-16	0.1533	APOA5	EFO_0004530
TG	rs5095	11	116693163	A	G	-0.132514	0.0192035	5.18224e-12	0.2761	APOA4	EFO_0004530
TG	rs76353203	11	116701353	C	T	-0.819341	0.0744819	3.79844e-28	0.0134	APOC3	EFO_0004530
TG	rs111234557	19	19436229	C	G	-0.18415	0.0337173	4.71866e-08	0.07111	MAU2	EFO_0004530
TIBC	rs778091739	3	133218714	C	T	0.35117	0.0642809	4.68034e-08	0.01761	KRT18P35	EFO_0006334
TIBC	rs13080512	3	133232499	G	A	0.116196	0.0187711	6.01066e-10	0.3147	KRT18P35	EFO_0006334
TIBC	rs151042675	3	133265106	G	A	0.200053	0.0318967	3.56697e-10	0.07964	RP11-91K8.2	EFO_0006334
TIBC	rs2589271	3	133384252	A	G	-0.124248	0.0181759	8.15086e-12	0.3309	TOPBP1	EFO_0006334
TIBC	rs139529901	3	133385251	G	C	-0.327413	0.0546439	2.07595e-09	0.02622	TOPBP1	EFO_0006334
TIBC	rs2718813	3	133399212	A	G	-0.154154	0.0175094	1.31886e-18	0.4139	TFP1	EFO_0006334
TIBC	rs9289451	3	133429486	C	G	-0.167175	0.0199967	6.2656e-17	0.2472	TFP1	EFO_0006334
TIBC	rs4854595	3	133454182	C	T	-0.352779	0.0241699	2.98619e-48	0.1582	TFP1	EFO_0006334
TIBC	rs12493168	3	133466588	A	G	0.272146	0.0400773	1.11729e-11	0.0483	TF	EFO_0006334
TIBC	rs576038721	3	133472339	G	T	-0.42958	0.0652342	4.54315e-11	0.01704	TF	EFO_0006334
TIBC	rs4854759	3	133473945	T	G	-0.276118	0.0356275	9.17812e-15	0.06277	TF	EFO_0006334
TIBC	rs6762719	3	133480817	A	G	0.458223	0.0183862	4.28077e-137	0.3339	TF	EFO_0006334
TIBC	rs76497943	3	133536026	A	G	-0.336108	0.0563353	2.42838e-09	0.02489	SRPRB	EFO_0006334
TIBC	rs2692672	3	133555500	T	G	-0.129428	0.0210717	8.13335e-10	0.2189	RAB6B	EFO_0006334
TIBC	rs940897	3	133558096	G	C	-0.151676	0.0172755	1.63778e-18	0.472	RAB6B	EFO_0006334
TIBC	rs3811646	3	133583577	C	T	0.157399	0.0203144	9.32523e-15	0.2319	RAB6B	EFO_0006334
TIBC	rs9836390	3	133589611	G	C	-0.170468	0.0177052	6.08367e-22	0.398	RAB6B	EFO_0006334
UA	rs6824636	4	9881851	G	C	-0.0968653	0.0162656	2.59693e-09	0.3518	SLC2A9	EFO_0004761
UA	rs13129697	4	9926967	T	G	-0.216506	0.0160892	2.81579e-41	0.3791	SLC2A9	EFO_0004761
UA	rs7696536	4	10000236	G	T	0.118153	0.0208126	1.37076e-08	0.1643	SLC2A9	EFO_0004761
UA	rs56178126	4	10123581	C	T	-0.140347	0.0180332	7.09876e-15	0.2468	TAPT1-AS1	EFO_0004761
UA	rs62286697	4	10310715	C	T	0.173649	0.0298265	5.81639e-09	0.07351	TAPT1-AS1	EFO_0004761
UA	rs79094374	4	10529888	A	C	0.172328	0.0231098	8.85704e-14	0.1289	CLNK	EFO_0004761
UIBC	rs12637070	3	133341508	G	T	-0.118667	0.0168464	1.86732e-12	0.4655	TOPBP1	EFO_0006334
UIBC	rs16840601	3	133410173	T	C	-0.136899	0.0218052	3.4242e-10	0.1768	TFP1	EFO_0006334
UIBC	rs4854595	3	133454182	C	T	-0.246668	0.0233762	4.96565e-26	0.1582	TFP1	EFO_0006334
UIBC	rs12493168	3	133466588	A	G	0.213154	0.038796	3.92448e-08	0.0483	TF	EFO_0006334
UIBC	rs8177222	3	133473742	G	C	-0.228166	0.0329029	4.0759e-12	0.06938	TF	EFO_0006334
UIBC	rs6762719	3	133480817	A	G	0.326897	0.0178036	2.68296e-75	0.3339	TF	EFO_0006334
UIBC	rs940897	3	133558096	G	C	-0.122201	0.016721	2.70666e-13	0.472	RAB6B	EFO_0006334
UIBC	rs3811646	3	133583577	C	T	0.107631	0.0196481	4.30378e-08	0.2319	RAB6B	EFO_0006334
UIBC	rs9836390	3	133589611	G	C	-0.133369	0.0171106	6.46528e-15	0.398	RAB6B	EFO_0006334
Vit-B12	rs60015357	10	17060563	T	A	0.130365	0.0209431	4.82501e-10	0.2562	CUBN	EFO_0004620
Vit-B12	rs1801222	10	17156151	G	A	-0.153682	0.0279827	3.97285e-08	0.1288	CUBN	EFO_0004620
Vit-B12	rs10904893	10	17204944	C	T	0.12336	0.018739	4.60819e-11	0.4226	TRDMT1	EFO_0004620
Vit-B12	rs34324219	11	59623378	C	A	-0.359679	0.0265222	6.77858e-42	0.1358	TCN1	EFO_0004620
Vit-B12	rs41281112	13	100518634	C	T	-0.249135	0.0380918	6.13595e-11	0.06201	CLYBL	EFO_0004620
Vit-B12	rs516246	19	49206172	C	T	0.164119	0.0182936	2.92787e-19	0.483	FUT2	EFO_0004620
Vit-B12	rs1131603	22	31018975	T	C	0.340017	0.0522204	7.45555e-11	0.03192	TCN2	EFO_0004620
WBC	rs6677720	1	156835588	T	C	-0.216203	0.0370467	5.3484e-09	0.0664	NTRK1	EFO_0004308
WBC	rs12086277	1	157978202	C	T	-0.452526	0.0789387	9.88875e-09	0.01447	KIRREL	EFO_0004308
WBC	rs76537384	1	158055475	T	C	-0.341589	0.0617603	3.18608e-08	0.02357	KIRREL	EFO_0004308
WBC	rs11809289	1	158082328	A	G	-0.170692	0.0276704	6.8818e-10	0.1303	KIRREL	EFO_0004308
WBC	rs389293	1	158228392	G	A	-0.117299	0.0208147	1.7468e-08	0.2834	CD1A	EFO_0004308
WBC	rs61048005	1	158625726	G	C	-0.228272	0.0339844	1.85548e-11	0.07956	SPTA1	EFO_0004308
WBC	rs113900674	1	158648783	A	G	-0.363494	0.0656901	3.13971e-08	0.01927	SPTA1	EFO_0004308
WBC	rs857859	1	158771450	A	T	0.113325	0.0183918	7.1966e-10	0.4802	OR2AQ1P	EFO_0004308
WBC	rs12067600	1	158772136	A	T	-0.187034	0.031753	3.85497e-09	0.0912	OR10AA1P	EFO_0004308
WBC	rs856084	1	158915141	T	G	0.126235	0.0224994	2.01613e-08	0.2174	PYHIN1	EFO_0004308
WBC	rs1101999	1	158932555	T	C	-0.302414	0.0354061	1.32723e-17	0.07293	PYHIN1	EFO_0004308
WBC	rs4657616	1	158971086	A	G	0.139193	0.0221714	3.42865e-10	0.2295	IFI16	EFO_0004308
WBC	rs1417804	1	159003983	G	C	-0.178793	0.0201931	8.43162e-19	0.2968	IFI16	EFO_0004308
WBC	rs10489847	1	159087077	T	A	-0.26965	0.0445598	1.4358e-09	0.04432	AIM2	EFO_0004308
WBC	rs538271307	1	159105433	T	C	-0.343693	0.0517662	3.15116e-11	0.03241	AIM2	EFO_0004308
WBC	rs1737978	1	159108407	A	G	-0.146932	0.0189319	8.42e-15	0.4257	AIM2	EFO_0004308
WBC	rs2814777	1	159129579	C	T	-0.333676	0.055605	1.96312e-09	0.02846	CADM3	EFO_0004308
WBC	rs2746038	1	159131570	T	C	-0.281811	0.0285499	5.57073e-23	0.1169	CADM3	EFO_0004308
WBC	rs16841784	1	159132953	A	T	-0.398479	0.0553754	6.20281e-13	0.02828	CADM3	EFO_0004308
WBC	rs3026946	1	159135282	C	T	0.168685	0.023372	5.30023e-13	0.1957	CADM3	EFO_0004308
WBC	rs2852717	1	159162922	G	A	-0.381595	0.0246899	6.92581e-54	0.1652	CADM3	EFO_0004308
WBC	rs3026991	1	159164697	G	A	-0.301097	0.0514426	4.82578e-09	0.03357	CADM3	EFO_0004308
WBC	rs862996	1	159168609	T	C	0.198725	0.0231873	1.03109e-17	0.2039	CADM3	EFO_0004308
WBC	rs863000	1	159170986	T	G	0.108932	0.0191078	1.19149e-08	0.3585	CADM3	EFO_0004308
WBC	rs7550207	1	159174885	T	C	0.252974	0.0241608	1.1813e-25	0.1792	ACKR1	EFO_0004308
WBC	rs863002	1	159174920	C	T	0.186188	0.023122	8.11811e-16	0.1965	ACKR1	EFO_0004308
WBC	rs11265162	1	159237253	G	A	-0.312906	0.0276133	9.14014e-30	0.1252	MPTX1	EFO_0004308
WBC	rs7548864	1	159267255	G	A	-0.217465	0.0213188	1.96925e-24	0.2528	FCER1A	EFO_0004308
WBC	rs12045356	1	159335276	T	G	0.221378	0.0273376	5.58949e-16	0.1321	RP11-550P17.5	EFO_0004308
WBC	rs12567624	1	159468713	T	A	0.219139	0.0253764	5.84334e-18	0.1591	RP11-180D21.3	EFO_0004308
WBC	rs11808498	1	159506996	C	T	0.214666	0.0302775	1.34158e-12	0.1031	OR10J5	EFO_0004308
WBC	rs78069458	1	159514261	C	G	-0.350966	0.040829	8.25384e-18	0.05457	OR10J5	EFO_0004308
WBC	rs4233355	1	159582218	G	A	0.20833	0.0192313	2.40515e-27	0.3569	OR10J6P	EFO_0004308
WBC	rs6427488	1	159602870	T	C	0.276539	0.0186432	8.93178e-50	0.4219	RP11-419N10.6	EFO_0004308
WBC	rs6427489	1	159635247	A	G	-0.357622	0.0583244	8.69965e-10	0.02621	RP11-419N10.6	EFO_0004308
WBC	rs11589667	1	159641029	C	T	0.142862	0.0201739	1.4259e-12	0.2959	RP11-419N10.6	EFO_0004308
WBC	rs58580276	1	159676520	A	G	-0.245934	0.0416828	3.63221e-09	0.05242	CRPP1	EFO_0004308
WBC	rs2246469	1	159690812	G	A	-0.137513	0.0183713	7.1439e-14	0.4918	CRP	EFO_0004308
WBC	rs75134066	1	159716871	C	T	-0.264797	0.037978	3.11607e-12	0.06177	RP11-419N10.5	EFO_0004308
WBC	rs141372717	1	159728508	C	G	0.259038	0.0391846	3.8248e-11	0.0578	RP11-419N10.5	EFO_0004308
WBC	rs73028912	1	159761070	C	G	-0.247063	0.0440543	2.04509e-08	0.04589	DUSP23	EFO_0004308
WBC	rs4630124	1	159765249	C	T	0.128567	0.0192838	2.60924e-11	0.3722	FCRL6	EFO_0004308
WBC	rs4411129	1	159785284	G	C	0.129811	0.0230379	1.75388e-08	0.2079	FCRL6	EFO_0004308
WBC	rs2501344	1	159793915	T	G	-0.240743	0.029061	1.19022e-16	0.1127	SLAMF8	EFO_0004308
WBC	rs78133899	1	159814666	G	A	-0.281267	0.0460341	9.96508e-10	0.04118	C1orf204	EFO_0004308
WBC	rs2486256	1	159894146	T	C	-0.183762	0.0252317	3.265e-13	0.1575	TAGLN2	EFO_0004308
WBC	rs12080243	1	160347420	C	T	-0.149494	0.0271242	3.55865e-08	0.1351	NHLH1	EFO_0004308
