# Supplementary material for: Whole genome sequencing in the Middle Eastern Qatari population identifies genetic associations with 45 clinically relevant traits
Source: Nat Commun. 2021 Feb 23;12:1250. doi: 10.1038/s41467-021-21381-3 (PMC7902658; doi:10.1038/s41467-021-21381-3)
Supplement: Supplementary file 6 — Supplementary Data 4 [file 41467_2021_21381_MOESM6_ESM.xlsx]

## Sheet: Supplementary Data 4
Supplementary Data 4. Replication of loci identified by Biobank Japan Project (BBJ)
Variants identified from Biobank Japan (BBJ) Project (Kani et al., Nature Genetics)											Association testing results from Qatar Genome Program data
Trait	SNP	Chr.	Position (bp)	REF Allele	ALT Allele	Positional candidate gene(s)	ALT freq.	Beta	SE (Beta)	P value	Trait	Variant*	SNP	Chr.	Position (bp)	A1	A2	MAF	Beta	SE (Beta)	P value**
Alb	rs1260326	2	27730940	T	C	GCKR	0.4409	-0.05949	0.004458	1.233e-40	Alb	Group A	rs1260326	2	27730940	C	T	0.4231	0.0423848	0.0169895	0.0126041
Alb	rs7647957	3	122617881	A	G	LOC100129550,SEMA5B	0.2784	0.02705	0.004914	3.71e-08	Alb	Group A	rs7647957	3	122617881	G	A	0.1957	0.00375532	0.0212147	0.859496
Alb	rs4690095	4	3421309	C	T	RGS12	0.4697	-0.04364	0.00447	1.628e-22	Alb	Group A	rs4690095	4	3421309	C	T	0.3812	-0.0278213	0.0171359	0.104468
Alb	rs75759936	4	79619199	C	A	LINC01094,BMP2K	0.1813	0.05679	0.00669	2.101e-17	Alb	Group C	rs10007186	4	79589045	T	C	0.2072	0.000574815	0.0203495	0.977465
Alb	rs1449727	4	177407175	C	T	SPCS3,VEGFC	0.1761	-0.03369	0.005792	5.98e-09	Alb	Group A	rs1449727	4	177407175	C	T	0.107	0.0107126	0.0270227	0.691787
Alb	rs268794	5	72236768	C	T	TNPO1,FCHO2	0.3324	0.02689	0.004743	1.437e-08	Alb	Group A	rs268794	5	72236768	C	T	0.0592	-0.0146377	0.0359806	0.684139
Alb	rs114584519	6	31313148	A	T	HLA-C,HLA-B	0.4184	-0.02524	0.004451	1.431e-08	Alb	Group B	rs9265882	6	31313101	T	C	0.4257	-0.00419307	0.0168186	0.803119
Alb	rs74702905	7	22742056	G	A	LOC401312,LOC541472	0.2709	-0.0356	0.005007	1.161e-12	Alb	Group A	rs74702905	7	22742056	G	A	0.241	0.0300716	0.0193706	0.120558
Alb	rs34121855	7	73040814	T	G	MLXIPL,VPS37D	0.1062	-0.04428	0.007345	1.651e-09	Alb	Group B	rs7808877	7	73027450	C	G	0.3593	-0.0258875	0.0171285	0.130695
Alb	rs111960097	9	112230898	G	A	PTPN3	0.2754	-0.03155	0.005221	1.513e-09	Alb	Group A	rs111960097	9	112230898	G	A	0.03217	0.00216388	0.0471059	0.963361
Alb	rs76024129	12	13274823	C	T	GSG1,EMP1	0.1045	0.04282	0.007501	1.14e-08	Alb	Group C	rs56231949	12	13297984	G	A	0.01182	-0.204987	0.0775075	0.00817532
Alb	rs6119	14	95054012	A	G	SERPINA5	0.2385	-0.03882	0.005178	6.515e-14	Alb	Group A	rs6119	14	95054012	A	G	0.1072	-0.0127655	0.0271493	0.638215
Alb	rs79755028	15	75060413	G	A	CYP1A2,CSK	0.1403	0.03918	0.006697	4.901e-09	Alb	Group C	rs72625792	15	75119894	T	C	0.07285	0.0855577	0.0320209	0.00754153
Alb	rs7212936	17	1646651	A	C	SERPINF2	0.6943	0.03237	0.004807	1.656e-11	Alb	Group A	rs7212936	17	1646651	C	A	0.4481	-0.0567425	0.016764	0.000712363
Alb	rs34562254	17	16842991	G	A	TNFRSF13B	0.3696	-0.03087	0.004615	2.252e-11	Alb	Group A	rs34562254	17	16842991	G	A	0.1284	-0.0290121	0.0252335	0.250248
Alb	rs1688043	19	35553341	C	T	HPN-AS1	0.9283	0.07963	0.00866	3.732e-20	Alb	Group A	rs1688043	19	35553341	T	C	0.09575	-0.0836673	0.0285419	0.0033745
Alb	rs34010237	19	50012574	G	A	MIR150,FCGRT	0.1544	0.08944	0.006727	2.408e-40	Alb	Group A	rs34010237	19	50012574	G	A	0.1131	0.110562	0.0260817	2.24458e-05
ALP	rs36053309	1	21905604	C	T	ALPL	0.2219	0.127	0.005231	3.666e-130	ALP	Group A	rs36053309	1	21905604	C	T	0.3809	0.0796585	0.0188544	2.39011e-05
ALP	rs2642438	1	220970028	A	G	MARC1	0.8256	0.03299	0.00586	1.806e-08	ALP	Group A	rs2642438	1	220970028	G	A	0.3511	-0.060655	0.0191838	0.00156805
ALP	rs2593704	2	135005277	G	C	MIR3679,MGAT5	0.7594	-0.0335	0.005167	9e-11	ALP	Group A	rs2593704	2	135005277	C	G	0.1893	0.0207426	0.0236167	0.379781
ALP	rs73766540	5	81723032	T	C	ATP6AP1L,MIR3977	0.243	0.02967	0.005184	1.042e-08	ALP	Group A	rs73766540	5	81723032	T	C	0.3168	0.0133135	0.0199138	0.50378
ALP	rs17300770	6	24463020	G	C	GPLD1	0.0628	-0.1791	0.009224	5.788e-84	ALP	Group A	rs17300770	6	24463020	G	C	0.2674	-0.0837063	0.0207401	5.43788e-05
ALP	rs144391488	6	32368560	C	T	BTNL2	0.1265	0.04511	0.006971	9.678e-11	ALP	Group C	rs2294878	6	32367795	G	T	0.2905	-0.0403005	0.0201852	0.0458759
ALP	rs117047270	7	107304833	T	A	SLC26A4	0.095	-0.04745	0.008481	2.214e-08	ALP	Group C	rs11766060	7	106904218	G	A	0.07838	0.00283255	0.0345317	0.934625
ALP	rs10091910	8	71108548	T	C	NCOA2	0.4238	-0.02627	0.004429	3.006e-09	ALP	Group A	rs10091910	8	71108548	C	T	0.2027	-0.0158893	0.0231031	0.491607
ALP	rs11573824	8	119959925	A	T	TNFRSF11B	0.705	0.04675	0.004799	2.026e-22	ALP	Group B	rs10505348	8	119972696	C	T	0.2517	-0.0477385	0.0211402	0.0239341
ALP	rs2954021	8	126482077	A	G	TRIB1,LINC00861	0.5479	-0.03517	0.004355	6.768e-16	ALP	Group A	rs2954021	8	126482077	A	G	0.3762	-0.0453566	0.0191854	0.0180726
ALP	rs2183745	9	104219175	T	A	ALDOB,TMEM246-AS1	0.6145	-0.05359	0.005068	3.87e-26	ALP	Group A	rs2183745	9	104219175	A	T	0.3684	0.0227881	0.0193955	0.240027
ALP	rs2519093	9	136141870	C	T	ABO	0.2752	-0.3104	0.004863	2.020e-887	ALP	Group A	rs2519093	9	136141870	C	T	0.0998	-0.31819	0.0307895	4.92539e-25
ALP	rs10822161	10	65118203	G	A	JMJD1C	0.4712	0.04283	0.004369	1.089e-22	ALP	Group A	rs10822161	10	65118203	G	A	0.4209	0.12043	0.0190464	2.56542e-10
ALP	rs2419607	10	113978499	T	G	GPAM,TECTB	0.4116	-0.02829	0.004422	1.568e-10	ALP	Group A	rs2419607	10	113978499	T	G	0.3853	-0.0254128	0.0189236	0.1793
ALP	rs12277152	11	296255	G	A	ATHL1	0.2787	0.06419	0.004961	2.724e-38	ALP	Group B	rs72636980	11	296858	A	G	0.1067	0.0871536	0.0303244	0.00405259
ALP	rs58270597	11	5688683	C	T	TRIM5	0.3938	-0.02703	0.00446	1.362e-09	ALP	Group A	rs58270597	11	5688683	C	T	0.0831	-0.0544518	0.0331226	0.100187
ALP	rs78406497	11	8826071	G	A	LOC102724784	0.2705	0.03371	0.004903	6.161e-12	ALP	Group A	rs78406497	11	8826071	G	A	0.06706	0.0175886	0.0375157	0.63919
ALP	rs11216930	11	118488782	A	C	PHLDB1	0.2071	-0.03955	0.005387	2.108e-13	ALP	Group A	rs11216930	11	118488782	A	C	0.2784	-0.042918	0.0207571	0.0386746
ALP	rs10893506	11	126275960	T	C	ST3GAL4	0.6535	0.06211	0.004634	5.866e-41	ALP	Group A	rs10893506	11	126275960	T	C	0.4254	0.0459496	0.0187663	0.0143443
ALP	rs7966590	12	570840	G	A	B4GALNT3	0.3141	0.05703	0.004766	5.427e-33	ALP	Group C	rs7955258	12	570947	G	A	0.3388	-0.0809581	0.0194333	3.10055e-05
ALP	rs9533177	13	43189225	G	T	TNFSF11,FAM216B	0.4579	-0.04133	0.004376	3.596e-21	ALP	Group A	rs9533177	13	43189225	G	T	0.4494	-0.0513969	0.0185451	0.00558076
ALP	rs9524568	13	95279505	T	A	GPR180	0.3636	-0.0258	0.004597	1.996e-08	ALP	Group A	rs9524568	13	95279505	T	A	0.285	0.0230519	0.0206116	0.2634
ALP	rs2445752	15	51576385	A	G	CYP19A1	0.4001	-0.02633	0.004489	4.497e-09	ALP	Group C	rs28757154	15	51550667	G	A	0.1998	-0.0020215	0.0229933	0.929943
ALP	rs17689159	16	79742390	T	C	MAF,MAFTRR	0.2821	0.0326	0.004849	1.792e-11	ALP	Group B	rs3813580	16	79749280	G	C	0.2537	0.0338248	0.0210186	0.107554
ALP	rs72837690	17	7088423	T	C	ASGR1,DLG4	0.4705	0.05381	0.004484	3.542e-33	ALP	Group A	rs72837690	17	7088423	T	C	0.2788	0.0374047	0.0205525	0.0687651
ALP	rs75432325	17	47950329	T	C	FLJ45513,DLX4	0.1502	0.03618	0.006272	7.979e-09	ALP	Group A	rs75432325	17	47950329	T	C	0.04151	0.0644106	0.0462091	0.16335
ALP	rs884205	18	60054857	A	C	TNFRSF11A	0.7803	-0.035	0.005336	5.457e-11	ALP	Group A	rs884205	18	60054857	C	A	0.1432	0.0360903	0.0263271	0.170424
ALP	rs28400013	19	49250672	C	T	IZUMO1;FUT1	0.3966	-0.08864	0.004794	2.514e-76	ALP	Group A	rs28400013	19	49250672	C	T	0.04994	0.0916013	0.0426909	0.031898
ALT	rs11124554	2	37149498	T	C	STRN	0.6354	-0.02216	0.004047	4.347e-08	ALT	Group A	rs11124554	2	37149498	C	T	0.476	0.000584411	0.0164955	0.971738
ALT	rs2241339	2	169870295	C	A	ABCB11	0.3284	0.04498	0.00402	4.531e-29	ALT	Group A	rs2241339	2	169870295	C	A	0.06598	-0.0374037	0.0331247	0.258823
ALT	rs1047891	2	211540507	C	A	CPS1	0.1519	0.049	0.005682	6.46e-18	ALT	Group A	rs1047891	2	211540507	C	A	0.3635	0.00526895	0.0169622	0.756083
ALT	rs13395911	2	233520254	A	T	EFHD1	0.315	0.03437	0.004193	2.48e-16	ALT	Group A	rs13395911	2	233520254	T	A	0.2827	-0.032595	0.018017	0.0704313
ALT	rs645040	3	135926622	G	T	MSL2,PCCB	0.8198	0.02724	0.004951	3.742e-08	ALT	Group A	rs645040	3	135926622	T	G	0.2631	-0.0328564	0.0186975	0.0788732
ALT	rs62269283	3	149212268	G	A	TM4SF4	0.0445	0.07279	0.009285	4.525e-15	ALT	Group A	rs62269283	3	149212268	G	A	0.01406	0.179817	0.0688957	0.00905435
ALT	rs12500824	4	77416627	A	G	SHROOM3	0.525	-0.02649	0.003797	3.018e-12	ALT	Group A	rs12500824	4	77416627	G	A	0.4614	0.00911631	0.0164262	0.578905
ALT	rs10001545	4	88176030	C	A	KLHL8,MIR5705	0.3549	-0.03272	0.003947	1.134e-16	ALT	Group A	rs10001545	4	88176030	C	A	0.1821	-0.0290807	0.0210114	0.166346
ALT	rs4835265	4	146821410	C	A	ZNF827	0.3587	0.02242	0.004055	3.236e-08	ALT	Group A	rs4835265	4	146821410	C	A	0.1361	0.0163034	0.0237244	0.491955
ALT	rs144983009	5	56087899	C	T	C5orf67,MAP3K1	0.1615	-0.03328	0.005252	2.334e-10	ALT	Group B	rs16886364	5	56122344	A	G	0.0406	-0.0131942	0.04104	0.747835
ALT	rs185355701	6	33860843	G	T	LINC01016	0.0546	0.04736	0.008583	3.433e-08	ALT	Group B	rs56034395	6	33861052	C	A	0.03919	0.0349125	0.0425471	0.411896
ALT	rs13247499	7	28179258	C	A	JAZF1	0.4805	0.02295	0.003775	1.211e-09	ALT	Group A	rs13247499	7	28179258	C	A	0.1077	0.0363349	0.0261707	0.165022
ALT	rs7803882	7	55937441	T	A	SEPT14,ZNF713	0.4351	0.02403	0.004081	3.892e-09	ALT	Group B	rs58437984	7	55950403	A	C	0.3746	0.0297421	0.0169614	0.0795132
ALT	rs2109505	7	87079406	T	A	ABCB4	0.2782	-0.03699	0.004221	1.888e-18	ALT	Group A	rs2109505	7	87079406	T	A	0.2423	-0.0402836	0.0189592	0.0336079
ALT	rs2954029	8	126490972	A	T	TRIB1,LINC00861	0.4883	-0.03112	0.003794	2.34e-16	ALT	Group A	rs2954029	8	126490972	A	T	0.3064	-0.0295994	0.017697	0.0944132
ALT	rs1658972	9	6665010	C	T	GLDC,KDM4C	0.1114	-0.03386	0.006001	1.68e-08	ALT	Group A	rs1658972	9	6665010	C	T	0.1644	0.0142328	0.0218931	0.515624
ALT	rs4979372	9	117140082	T	C	AKNA	0.5041	-0.04847	0.003956	1.629e-34	ALT	Group B	rs7041363	9	117146043	G	C	0.495	0.0437273	0.0163048	0.00732136
ALT	rs754465	10	79680514	C	A	DLG5	0.5697	0.02215	0.003897	1.312e-08	ALT	Group A	rs754465	10	79680514	A	C	0.4932	0.00196862	0.0162822	0.903765
ALT	rs45587331	10	98460581	G	A	PIK3AP1	0.296	0.02494	0.004318	7.72e-09	ALT	Group A	rs45587331	10	98460581	G	A	0.1758	-0.0112892	0.0215156	0.599793
ALT	rs10787429	10	113949664	T	C	GPAM,TECTB	0.7745	-0.02891	0.004847	2.444e-09	ALT	Group A	rs10787429	10	113949664	C	T	0.2669	0.0236715	0.0184402	0.199251
ALT	rs174551	11	61573684	T	C	FADS1	0.3734	-0.02324	0.004004	6.484e-09	ALT	Group B	rs174545	11	61569306	C	G	0.2701	-0.0132118	0.0182134	0.468213
ALT	rs74913549	11	93913692	T	C	PANX1	0.1644	-0.0447	0.005177	5.915e-18	ALT	Group A	rs12804697	11	93913692	T	C	0.0893	-0.0520046	0.0287056	0.0700393
ALT	rs79105258	12	111718231	C	A	CUX2	0.25	-0.05442	0.004723	1.027e-30	ALT	Group C	rs17550549	12	111357471	C	T	0.02894	0.0673404	0.0487369	0.167059
ALT	rs8108722	19	10347084	T	C	S1PR2,MRPL4	0.4526	-0.022	0.003932	2.208e-08	ALT	Group A	rs8108722	19	10347084	C	T	0.1475	-0.00410093	0.0230521	0.858803
ALT	rs11878604	19	41333284	T	C	RAB4B-EGLN2,CYP2A6	0.3935	-0.03573	0.003914	6.935e-20	ALT	Group A	rs11878604	19	41333284	T	C	0.1465	-0.0251662	0.0233377	0.280877
ALT	rs73186036	21	30126482	A	G	LINC00161,N6AMT1	0.2192	0.02989	0.004598	7.973e-11	ALT	Group A	rs73186036	21	30126482	A	G	0.1579	0.0492445	0.0220823	0.0257448
ALT	rs738409	22	44324727	C	G	PNPLA3	0.4545	0.06442	0.00387	3.277e-62	ALT	Group A	rs738409	22	44324727	C	G	0.2734	0.0998791	0.0183122	4.91861e-08
APTT	rs6013	1	169487821	G	T	F5	0.085	0.1716	0.01312	4.325e-39	APTT	Group B	rs72708008	1	169478105	A	G	0.1097	0.171836	0.0293976	5.05906e-09
APTT	rs5030081	3	186458910	G	A	KNG1	0.2777	-0.1211	0.008221	3.965e-49	APTT	Group A	rs5030081	3	186458910	G	A	0.3801	-0.023962	0.0190693	0.208906
APTT	rs12644950	4	155537321	G	A	FGG,LRAT	0.4947	-0.05896	0.007253	4.307e-16	APTT	Group A	rs12644950	4	155537321	G	A	0.1688	-0.0198123	0.0247067	0.422611
APTT	rs56810541	4	187200550	A	T	F11	0.3117	-0.09292	0.008415	2.404e-28	APTT	Group B	rs3756011	4	187206249	C	A	0.2752	-0.15318	0.0206543	1.20383e-13
APTT	rs1801020	5	176836532	A	G	F12	0.3477	-0.3129	0.007575	5.238e-373	APTT	Group A	rs1801020	5	176836532	G	A	0.2459	0.575186	0.0218675	1.75876e-152
APTT	rs687289	9	136137106	G	A	ABO	0.453	-0.1267	0.007281	8.809e-68	APTT	Group A	rs687289	9	136137106	G	A	0.3603	-0.290528	0.0190877	2.57827e-52
APTT	rs7895470	10	20235463	C	G	PLXDC2	0.7582	-0.0528	0.008858	2.511e-09	APTT	Group A	rs7895470	10	20235463	G	C	0.2986	0.0381875	0.020157	0.058159
APTT	rs7962629	12	7166770	A	G	LPCAT3,C1S	0.0753	-0.08318	0.01373	1.388e-09	APTT	Group A	rs7962629	12	7166770	A	G	0.08922	-0.0354508	0.0329733	0.282314
APTT	rs79105258	12	111718231	C	A	CUX2	0.25	0.0517	0.00914	1.544e-08	APTT	Group C	rs17550549	12	111357471	C	T	0.02894	-0.0252635	0.055711	0.650208
APTT	rs1801690	17	64208285	C	G	APOH	0.1036	0.08555	0.01183	4.682e-13	APTT	Group A	rs1801690	17	64208285	C	G	0.03274	-0.00759783	0.0514654	0.882635
AST	rs333947	1	110470764	G	A	CSF1	0.2947	-0.04797	0.004584	1.27e-25	AST	Group A	rs333947	1	110470764	G	A	0.2022	-0.0587595	0.0215078	0.00629482
AST	rs2491441	1	183802259	T	C	RGL1	0.3059	0.02446	0.004069	1.844e-09	AST	Group A	rs2491441	1	183802259	T	C	0.1257	0.053419	0.0264218	0.0431995
AST	rs182700961	2	27781772	G	A	GCKR,C2orf16	0.2926	-0.0306	0.004316	1.339e-12	AST	No Proxy	.	.	.	.	.	.	.	.	.
AST	rs2241339	2	169870295	C	A	ABCB11	0.3284	0.03362	0.003976	2.773e-17	AST	Group A	rs2241339	2	169870295	C	A	0.06598	-0.010229	0.035697	0.774457
AST	rs10165093	2	233503989	G	A	EFHD1	0.2818	0.02542	0.004377	6.31e-09	AST	Group A	rs10165093	2	233503989	G	A	0.4998	-0.0100155	0.0174428	0.56584
AST	rs75759936	4	79619199	C	A	LINC01094,BMP2K	0.1813	-0.03204	0.005669	1.584e-08	AST	Group C	rs10007186	4	79589045	T	C	0.2072	0.0531876	0.0214793	0.0132778
AST	rs10001545	4	88176030	C	A	KLHL8,MIR5705	0.3549	-0.03228	0.003903	1.325e-16	AST	Group A	rs10001545	4	88176030	C	A	0.1821	-0.0279616	0.0226456	0.216925
AST	rs4835265	4	146821410	C	A	ZNF827	0.3587	0.02643	0.00401	4.391e-11	AST	Group A	rs4835265	4	146821410	C	A	0.1361	0.0162385	0.0255667	0.525336
AST	rs1818782	5	39424628	A	C	DAB2	0.4106	0.02437	0.004213	7.245e-09	AST	Group A	rs1818782	5	39424628	C	A	0.3571	-0.00153394	0.0184665	0.933799
AST	rs628401	5	72395189	G	A	FCHO2,TMEM171	0.4647	0.02314	0.003763	7.736e-10	AST	Group A	rs628401	5	72395189	G	A	0.4679	0.0284051	0.0177715	0.109966
AST	rs115695709	6	32191339	C	T	NOTCH4	0.1835	0.03934	0.004802	2.57e-16	AST	Group A	rs3830041	6	32191339	C	T	0.2939	-0.01616	0.0193724	0.404181
AST	rs9389268	6	135419631	A	G	HBS1L,MYB	0.3456	-0.02333	0.003962	3.883e-09	AST	Group A	rs9389268	6	135419631	A	G	0.148	-0.0662829	0.0244715	0.00675721
AST	rs4598207	7	50258479	A	T	C7orf72,IKZF1	0.4275	-0.02171	0.00391	2.815e-08	AST	Group A	rs4598207	7	50258479	A	T	0.3678	-0.0164285	0.0180661	0.363163
AST	rs139761834	7	80174361	T	C	GNAT3,CD36	0.0454	-0.07965	0.01051	3.447e-14	AST	Group C	rs10267010	7	80023965	T	C	0.01943	0.0209914	0.0640261	0.743019
AST	rs7865362	9	33117965	C	T	B4GALT1	0.6501	-0.03073	0.004091	5.904e-14	AST	Group A	rs7865362	9	33117965	C	T	0.3669	-0.0197046	0.0183781	0.28364
AST	rs7043196	9	117134191	C	T	AKNA	0.4944	-0.034	0.003893	2.462e-18	AST	Group A	rs7043196	9	117134191	C	T	0.4893	-0.0235138	0.0176771	0.183458
AST	rs10827785	10	18222342	T	C	MRC1,SLC39A12	0.2814	0.04447	0.004935	2.043e-19	AST	Group A	rs10827785	10	18222342	T	C	0.2574	-0.0164758	0.0201424	0.413378
AST	rs10509735	10	101132282	A	C	CNNM1	0.3655	0.04072	0.003894	1.379e-25	AST	Group A	rs10509735	10	101132282	C	A	0.3316	-0.0438921	0.0185321	0.0178636
AST	rs74913549	11	93913692	T	C	PANX1	0.1644	-0.03405	0.005123	2.988e-11	AST	Group A	rs12804697	11	93913692	T	C	0.0893	-0.041131	0.0309347	0.183647
AST	rs11067592	12	110069190	G	T	MVK,FAM222A	0.0824	-0.04013	0.007278	3.493e-08	AST	Group C	rs11066686	12	109895228	T	C	0.03233	0.0501156	0.0496868	0.313152
AST	rs79105258	12	111718231	C	A	CUX2	0.25	-0.04981	0.004669	1.444e-26	AST	Group C	rs17550549	12	111357471	C	T	0.02894	0.0909536	0.0525216	0.0833201
AST	rs73550818	16	58764855	C	A	GOT2	0.4945	0.02855	0.00407	2.3e-12	AST	Group A	rs73550818	16	58764855	C	A	0.07136	0.0625906	0.0340874	0.0663307
AST	rs11878604	19	41333284	T	C	RAB4B-EGLN2,CYP2A6	0.3935	-0.02958	0.00387	2.144e-14	AST	Group A	rs11878604	19	41333284	T	C	0.1465	0.00974187	0.0251418	0.698403
AST	rs34010237	19	50012574	G	A	MIR150,FCGRT	0.1544	0.03528	0.005706	6.3e-10	AST	Group A	rs34010237	19	50012574	G	A	0.1131	-0.0148691	0.0275296	0.589118
AST	rs738408	22	44324730	C	T	PNPLA3	0.4545	0.06968	0.003827	4.351e-74	AST	Group A	rs738408	22	44324730	C	T	0.2734	0.0818843	0.0197343	3.33427e-05
Ca	rs34339006	2	234271522	C	T	DGKD	0.4296	-0.04471	0.005362	7.501e-17	Ca	Group A	rs34339006	2	234271522	C	T	0.4462	-0.0138839	0.0180164	0.44093
Ca	rs4685771	3	4628541	C	T	ITPR1	0.4119	0.03355	0.005335	3.205e-10	Ca	Group A	rs4685771	3	4628541	C	T	0.1842	0.0317843	0.0232497	0.171599
Ca	rs4678176	3	122009175	A	G	CASR,CSTA	0.5526	-0.06908	0.005314	1.233e-38	Ca	Group B	rs35467281	3	122010679	G	A	0.03961	-0.230509	0.0461263	5.8128e-07
Ca	rs13103813	4	3468436	A	C	DOK7	0.5791	-0.0309	0.005513	2.086e-08	Ca	Group A	rs13103813	4	3468436	C	A	0.4353	0.00565698	0.0183691	0.758112
Ca	rs62462685	7	77508633	C	T	PHTF2	0.2031	-0.03696	0.006744	4.247e-08	Ca	Group A	rs62462685	7	77508633	C	T	0.3224	0.000389984	0.0193145	0.983891
Ca	rs13301969	9	129294954	C	T	MVB12B,LMX1B	0.605	0.03273	0.005411	1.451e-09	Ca	Group A	rs13301969	9	129294954	C	T	0.3407	0.0683352	0.0190539	0.000335253
Ca	rs12780111	10	9296650	G	C	LOC101928272	0.3658	-0.03782	0.005532	8.049e-12	Ca	Group A	rs12780111	10	9296650	G	C	0.289	-0.0157168	0.0201095	0.434473
Ca	rs11101061	10	50452677	T	A	C10orf128,C10orf71-AS1	0.0971	-0.05433	0.009526	1.177e-08	Ca	Group A	rs11101061	10	50452677	T	A	0.08508	0.0477419	0.0326209	0.14332
Ca	rs3750996	11	4113200	A	G	STIM1	0.1863	-0.0446	0.007817	1.158e-08	Ca	Group C	rs12576774	11	4002312	C	G	0.04374	0.0688175	0.0441825	0.119334
Ca	rs11105380	12	90095797	T	A	ATP2B1,LINC00936	0.2491	-0.04597	0.007022	5.872e-11	Ca	Group A	rs11105380	12	90095797	T	A	0.1664	0.000425739	0.0245169	0.986145
Ca	rs12901379	15	50984644	A	G	TRPM7,SPPL2A	0.5408	0.0421	0.006031	2.945e-12	Ca	Group C	rs3105592	15	50870271	G	A	0.4892	0.0150921	0.0182268	0.407661
Ca	rs7179475	15	69611167	G	A	PAQR5	0.5024	0.0312	0.005294	3.786e-09	Ca	Group B	rs34066945	15	69612053	C	T	0.369	-0.0291711	0.0188485	0.121704
Ca	rs7206699	16	88523815	T	C	ZFPM1	0.5843	-0.04759	0.005347	5.654e-19	Ca	Group A	rs7206699	16	88523815	T	C	0.4573	-0.0388124	0.018113	0.03213
Ca	rs9895661	17	59456589	C	T	BCAS3	0.4776	-0.03632	0.006042	1.828e-09	Ca	Group A	rs9895661	17	59456589	T	C	0.3166	0.059741	0.0196251	0.00233373
Ca	rs6123359	20	52714706	A	G	BCAS1,CYP24A1	0.513	0.03256	0.005322	9.523e-10	Ca	Group A	rs6123359	20	52714706	A	G	0.09178	-0.000777284	0.0311081	0.980066
CK	rs333947	1	110470764	G	A	CSF1	0.2947	-0.0668	0.005064	9.872e-40	CK	Group A	rs333947	1	110470764	G	A	0.2022	-0.054293	0.0213956	0.0111625
CK	rs137933779	1	156499551	A	G	IQGAP3	0.0507	0.06446	0.009857	6.157e-11	CK	Group C	rs35231114	1	156409458	A	G	0.4425	-0.0362438	0.0174576	0.0378838
CK	rs4665988	2	27761436	C	A	GCKR,C2orf16	0.5775	-0.02399	0.004315	2.72e-08	CK	Group A	rs4665988	2	27761436	C	A	0.2541	-0.026529	0.0202303	0.189739
CK	rs13032148	2	127865100	G	A	BIN1	0.2646	0.0289	0.004745	1.131e-09	CK	Group A	rs13032148	2	127865100	G	A	0.2307	0.00541938	0.0207642	0.794095
CK	rs13013209	2	152500449	C	G	NEB	0.2495	-0.03892	0.0054	5.751e-13	CK	Group A	rs13013209	2	152500449	C	G	0.3314	-0.0209717	0.018623	0.260117
CK	rs6810325	3	12840934	T	C	CAND2	0.2992	-0.02931	0.004512	8.287e-11	CK	Group A	rs6810325	3	12840934	C	T	0.4391	0.0033414	0.0177292	0.850509
CK	rs10007186	4	79589045	C	T	LINC01094	0.6871	0.03203	0.004439	5.344e-13	CK	Group A	rs10007186	4	79589045	T	C	0.2072	0.0213725	0.0213859	0.317614
CK	rs147140551	5	39659442	G	A	LOC101926940,LINC00603	0.2682	-0.03117	0.004829	1.086e-10	CK	Group B	rs12522726	5	39730271	A	C	0.01125	-0.0185297	0.0822048	0.821661
CK	rs2237078	5	139716988	G	C	HBEGF	0.3904	-0.02742	0.004603	2.561e-09	CK	Group A	rs2237078	5	139716988	G	C	0.1987	0.0133458	0.0215648	0.536001
CK	rs6871959	5	157954371	G	A	LOC101927697,EBF1	0.5388	-0.02324	0.004258	4.815e-08	CK	Group A	rs6871959	5	157954371	G	A	0.3234	0.00251009	0.0184604	0.891844
CK	rs78139700	6	105583872	C	T	BVES	0.0373	0.09867	0.01138	4.27e-18	CK	Group B	rs59287252	6	105548007	G	T	0.01306	-0.0183908	0.0761121	0.809068
CK	rs2693560	6	117523671	A	G	RFX6,VGLL2	0.7248	-0.0377	0.004828	5.784e-15	CK	Group A	rs2693560	6	117523671	G	A	0.4895	0.0450689	0.0172819	0.00911085
CK	rs3800963	7	17979793	G	A	SNX13	0.3513	0.02678	0.004455	1.84e-09	CK	Group A	rs3800963	7	17979793	G	A	0.2978	0.0320586	0.0191819	0.0946634
CK	rs961183	9	34243684	C	T	UBAP1	0.6464	-0.02439	0.00441	3.188e-08	CK	Group A	rs961183	9	34243684	C	T	0.4923	-0.016766	0.0174726	0.337275
CK	rs491626	9	136144873	C	T	ABO	0.4379	0.02552	0.004194	1.169e-09	CK	Group A	rs491626	9	136144873	C	T	0.3606	0.00182862	0.0180058	0.919108
CK	rs10997975	10	69933921	G	A	MYPN	0.3727	-0.03714	0.004276	3.808e-18	CK	Group A	rs10997975	10	69933921	G	A	0.3522	-0.0301836	0.0186014	0.104664
CK	rs61751507	10	101829514	C	T	CPN1	0.0216	-0.1203	0.01437	5.625e-17	CK	Group A	rs61751507	10	101829514	C	T	0.09666	-0.0927925	0.0291637	0.00146375
CK	rs9663140	10	104669621	T	C	BORCS7-ASMT,CNNM2	0.4489	0.02488	0.004193	2.954e-09	CK	Group B	rs2297786	10	104679978	C	T	0.4417	0.007605	0.0176945	0.667345
CK	rs116924819	10	126610909	T	A	FAM175B,ZRANB1	0.603	0.02663	0.004854	4.082e-08	CK	Group B	rs11245450	10	126658075	G	A	0.3711	-0.0087241	0.0178943	0.625879
CK	rs76854597	11	22221784	A	C	ANO5	0.1469	0.05561	0.005806	9.859e-22	CK	Group A	rs10741929	11	22221784	C	A	0.2969	-0.0727505	0.0190416	0.000133125
CK	rs11237485	11	78126011	G	A	GAB2	0.4651	-0.03209	0.004162	1.257e-14	CK	Group A	rs11237485	11	78126011	G	A	0.3056	-0.00396554	0.0187225	0.832259
CK	rs10845402	12	7698060	T	C	CD163,APOBEC1	0.5114	0.1524	0.004317	3.771e-273	CK	Group C	rs11054343	12	7687434	G	C	0.1871	0.166983	0.0224606	1.0496e-13
CK	rs9600129	13	74105189	G	T	KLF5,LINC00392	0.1572	0.0354	0.005908	2.061e-09	CK	Group B	rs9600131	13	74106121	A	T	0.2208	0.0279861	0.0211518	0.185799
CK	rs1279143	14	33175100	A	G	AKAP6	0.2357	-0.03168	0.004933	1.342e-10	CK	Group A	rs1279143	14	33175100	G	A	0.4492	-0.0197787	0.0175897	0.260824
CK	rs10162508	14	35808262	G	A	PSMA6,NFKBIA	0.7372	0.03118	0.0047	3.251e-11	CK	Group A	rs10162508	14	35808262	G	A	0.3632	-0.00852422	0.0181024	0.637719
CK	rs11431	14	55255673	C	T	SAMD4A	0.5911	-0.04164	0.004211	4.66e-23	CK	Group A	rs11431	14	55255673	C	T	0.453	-0.0321683	0.0176985	0.0691297
CK	rs2292462	15	85200754	G	T	NMB	0.8485	0.03284	0.005749	1.111e-08	CK	Group B	rs7169629	15	85191274	C	G	0.3277	0.051959	0.0185003	0.00497646
CK	rs7208815	17	38168715	C	T	PSMD3,CSF3	0.4254	-0.02485	0.004181	2.8e-09	CK	Group A	rs7208815	17	38168715	C	T	0.2684	0.00149973	0.0196658	0.939212
CK	rs1801690	17	64208285	C	G	APOH	0.1036	0.0815	0.006749	1.435e-33	CK	Group A	rs1801690	17	64208285	C	G	0.03274	0.0907216	0.0489134	0.0636336
CK	rs6501199	17	76334786	G	C	LOC100996291,SOCS3	0.6852	0.03207	0.004746	1.408e-11	CK	Group A	rs6501199	17	76334786	C	G	0.4195	-0.0385541	0.017412	0.0268137
CK	rs8101286	19	33886713	T	A	PEPD	0.4644	-0.03057	0.004167	2.204e-13	CK	Group A	rs8101286	19	33886713	A	T	0.4926	0.0213871	0.0173824	0.218552
CK	rs2361796	19	54754385	T	G	LILRB5	0.1608	-0.0806	0.00566	5.065e-46	CK	Group A	rs2361796	19	54754385	T	G	0.3616	-0.0264842	0.0181104	0.143638
CK	rs1153280	21	30678072	G	A	BACH1	0.4384	0.04058	0.004168	2.078e-22	CK	Group A	rs1153280	21	30678072	G	A	0.4256	-0.00865222	0.0175831	0.622666
CK	rs5763790	22	30522413	G	C	HORMAD2	0.7627	0.02928	0.005135	1.187e-08	CK	Group A	rs5763790	22	30522413	C	G	0.1664	-0.0336882	0.0233279	0.148705
CK	rs9607721	22	40862120	A	G	MKL1	0.3203	-0.02615	0.004406	2.962e-09	CK	Group A	rs9607721	22	40862120	A	G	0.1987	0.0180007	0.0217396	0.407662
Cl	rs6547692	2	27734972	G	A	GCKR	0.4387	0.02467	0.00401	7.642e-10	Cl	Group A	rs6547692	2	27734972	A	G	0.4955	-0.0129297	0.0182575	0.478829
Cl	rs4848713	2	122362878	C	T	CLASP1	0.5236	-0.02538	0.00423	1.971e-09	Cl	Group A	rs4848713	2	122362878	C	T	0.1292	-0.0368932	0.0273568	0.177468
Cl	rs9350272	6	20720818	A	G	CDKAL1	0.4604	-0.02301	0.003971	6.92e-09	Cl	Group A	rs9350272	6	20720818	A	G	0.259	-0.0151965	0.0209304	0.467808
Cl	rs116817194	6	32411523	T	C	HLA-DRA	0.5595	-0.02211	0.00398	2.776e-08	Cl	Group A	rs2239804	6	32411523	C	T	0.2848	0.00894233	0.0201453	0.657121
Cl	rs73351820	10	104570284	T	A	WBP1L	0.5243	0.0278	0.004414	3.01e-10	Cl	No Proxy	.	.	.	.	.	.	.	.	.
Cl	rs1491850	11	27749725	T	C	BDNF,KIF18A	0.3912	0.02307	0.004073	1.491e-08	Cl	Group A	rs1491850	11	27749725	T	C	0.3113	0.0014426	0.0196896	0.941594
Cl	rs7113624	11	87219093	G	A	TMEM135,RAB38	0.2139	-0.02794	0.005073	3.636e-08	Cl	Group A	rs7113624	11	87219093	G	A	0.1628	-0.0252377	0.0244472	0.301915
Cl	rs11109815	12	78842894	G	A	NAV3,SYT1	0.1123	-0.03809	0.006308	1.559e-09	Cl	Group C	rs11109811	12	78842069	C	G	0.08393	-0.098308	0.0329125	0.00281776
Cl	rs113918189	12	94719017	C	T	CEP83	0.3648	-0.02381	0.004275	2.566e-08	Cl	Group A	rs113918189	12	94719017	C	T	0.07012	0.0100625	0.0361146	0.780531
Cl	rs79105258	12	111718231	C	A	CUX2	0.25	0.03765	0.004971	3.645e-14	Cl	Group C	rs17550549	12	111357471	C	T	0.02894	0.0194895	0.0546184	0.721219
Cl	rs3948714	12	113300769	T	C	RPH3A	0.5894	-0.02479	0.004178	2.957e-09	Cl	Group C	rs10492024	12	113269412	A	G	0.2797	0.0154727	0.0201077	0.441602
Cl	rs1169288	12	121416650	A	C	HNF1A	0.5111	-0.02719	0.004535	2.024e-09	Cl	Group A	rs1169288	12	121416650	A	C	0.4876	-0.0460732	0.0181649	0.0112005
Cl	rs12910301	15	51062317	A	G	SPPL2A,AP4E1	0.2032	-0.0334	0.004951	1.523e-11	Cl	Group A	rs12910301	15	51062317	A	G	0.1146	-0.0402462	0.0288272	0.162679
Cl	rs7495833	15	53943318	C	A	WDR72	0.3388	-0.03533	0.00418	2.888e-17	Cl	Group A	rs7495833	15	53943318	A	C	0.46	0.0125776	0.0183354	0.492732
Cl	rs62049973	16	69700201	A	G	NFAT5	0.1608	0.04806	0.005496	2.231e-18	Cl	Group B	rs9980	16	69737468	C	G	0.09274	0.0321263	0.0316115	0.309493
Cl	rs7215775	17	59484316	A	G	TBX2	0.3926	0.03932	0.004058	3.398e-22	Cl	Group A	rs7215775	17	59484316	G	A	0.4042	-0.0559004	0.0188281	0.00298787
Cl	rs35397826	17	66270082	A	G	SLC16A6	0.1592	0.03124	0.00545	9.924e-09	Cl	Group A	rs35397826	17	66270082	A	G	0.06681	0.0424662	0.036652	0.246607
Cl	rs459044	20	52678654	A	G	BCAS1	0.6315	-0.02254	0.004119	4.425e-08	Cl	Group A	rs459044	20	52678654	G	A	0.4576	0.0480497	0.0182053	0.00830695
GGT	rs36086195	1	16510894	C	T	EPHA2,ARHGEF19	0.7736	0.06774	0.005358	1.214e-36	GGT	Group A	rs36086195	1	16510894	C	T	0.3303	0.0642677	0.019533	0.00100111
GGT	rs10917347	1	23376541	T	G	KDM1A	0.4598	0.03069	0.004093	6.482e-14	GGT	Group A	rs10917347	1	23376541	T	G	0.1277	-0.0246092	0.0277294	0.374824
GGT	rs111804060	1	154086512	G	A	NUP210L	0.4945	0.02645	0.004148	1.808e-10	GGT	Group B	rs6661101	1	154091017	G	C	0.3914	0.0260267	0.0189521	0.169663
GGT	rs10913568	1	178513411	C	T	C1orf220	0.4576	0.02492	0.004143	1.794e-09	GGT	Group A	rs10913568	1	178513411	C	T	0.3845	0.0301239	0.0191165	0.11507
GGT	rs10919882	1	200261014	C	A	NR5A2,LINC00862	0.4428	0.02599	0.004089	2.081e-10	GGT	Group A	rs10919882	1	200261014	C	A	0.0301	-0.00641793	0.0539636	0.90533
GGT	rs1260326	2	27730940	T	C	GCKR	0.4409	-0.06015	0.004101	1.054e-48	GGT	Group A	rs1260326	2	27730940	C	T	0.4231	0.0702461	0.0189381	0.000207879
GGT	rs871537	2	66073552	G	A	SPRED2,MIR4778	0.0813	0.04133	0.00753	4.029e-08	GGT	Group A	rs871537	2	66073552	G	A	0.106	0.0164163	0.0294913	0.577767
GGT	rs72623176	2	169834370	G	A	ABCB11	0.3338	0.03851	0.004357	9.73e-19	GGT	Group A	rs72623176	2	169834370	G	A	0.0282	-0.0223812	0.0569365	0.694253
GGT	rs7579443	2	192057406	A	C	STAT4,MYO1B	0.6256	-0.03607	0.00442	3.325e-16	GGT	Group A	rs7579443	2	192057406	A	C	0.4421	-0.0188056	0.018648	0.313239
GGT	rs13395911	2	233520254	A	T	EFHD1	0.315	0.03662	0.004512	4.848e-16	GGT	Group A	rs13395911	2	233520254	T	A	0.2827	-0.0250399	0.0204914	0.221719
GGT	rs2053500	3	4909440	T	C	ITPR1,BHLHE40-AS1	0.5171	0.03507	0.004432	2.516e-15	GGT	Group A	rs2053500	3	4909440	T	C	0.08106	0.0596224	0.0358034	0.0958588
GGT	rs9857970	3	149210443	T	C	TM4SF4	0.4725	0.03761	0.00407	2.492e-20	GGT	Group A	rs9857970	3	149210443	C	T	0.443	0.0233805	0.0187369	0.212092
GGT	rs3752442	4	3446883	A	G	HGFAC	0.4293	-0.0264	0.004147	1.944e-10	GGT	Group A	rs3752442	4	3446883	A	G	0.195	0.0134847	0.0233184	0.563072
GGT	rs4835265	4	146821410	C	A	ZNF827	0.3587	0.07054	0.004366	9.851e-59	GGT	Group A	rs4835265	4	146821410	C	A	0.1361	0.0631373	0.0269429	0.0191104
GGT	rs1392428	5	31024853	T	C	LOC101929681,CDH6	0.1256	-0.0345	0.006097	1.534e-08	GGT	Group B	rs149089904;rs113131318	5	31039242	G	A	0.2795	0.01318	0.0205578	0.521444
GGT	rs4074793	5	52193125	A	G	ITGA1	0.0723	0.06467	0.007835	1.527e-16	GGT	Group C	rs4865750	5	52184071	C	G	0.2995	0.0254533	0.0197613	0.197732
GGT	rs56686215	5	156743083	G	C	CYFIP2	0.1996	-0.03928	0.005134	1.997e-14	GGT	Group A	rs56686215	5	156743083	G	C	0.05508	-0.0588989	0.0416904	0.157724
GGT	rs9637973	6	53903152	G	A	MLIP	0.4639	-0.03456	0.004124	5.227e-17	GGT	Group A	rs9637973	6	53903152	A	G	0.4932	0.0349234	0.0185776	0.060126
GGT	rs141160611	6	158484904	G	C	SYNJ2	0.0326	-0.1117	0.01171	1.398e-21	GGT	Group C	rs113218217	6	159316197	G	A	0.01472	-0.00474813	0.0775944	0.951207
GGT	rs7780562	7	26022414	A	C	MIR148A,NFE2L3	0.6722	0.03415	0.004838	1.682e-12	GGT	Group A	rs7780562	7	26022414	C	A	0.1685	-0.0325891	0.025138	0.194835
GGT	rs7786376	7	73042614	A	G	MLXIPL,VPS37D	0.1066	-0.06432	0.006745	1.481e-21	GGT	Group A	rs7786376	7	73042614	A	G	0.3643	-0.0262974	0.0190351	0.167118
GGT	rs1495525	7	97826232	G	A	LMTK2	0.5165	-0.02817	0.004066	4.236e-12	GGT	Group A	rs1495525	7	97826232	G	A	0.2086	-0.0345704	0.0228961	0.131074
GGT	rs41741	7	116438511	G	T	MET	0.8613	-0.03446	0.005893	4.966e-09	GGT	Group A	rs41741	7	116438511	T	G	0.3551	0.0157962	0.0195462	0.419007
GGT	rs2954021	8	126482077	A	G	TRIB1,LINC00861	0.5479	-0.02379	0.00407	5.099e-09	GGT	Group A	rs2954021	8	126482077	A	G	0.3762	-0.0289521	0.0192192	0.13196
GGT	rs13289095	9	131466489	G	T	PKN3	0.0863	-0.04481	0.007291	7.959e-10	GGT	Group A	rs13289095	9	131466489	G	T	0.1233	-0.026793	0.028063	0.339708
GGT	rs11002319	10	79636161	C	T	DLG5	0.2377	0.05091	0.004823	4.754e-26	GGT	Group A	rs11002319	10	79636161	C	T	0.2864	0.0193054	0.0205589	0.347717
GGT	rs4756168	11	34764919	C	A	EHF,APIP	0.6936	-0.02684	0.004395	1.008e-09	GGT	Group A	rs4756168	11	34764919	C	A	0.1472	0.0320854	0.0262357	0.221343
GGT	rs17157266	11	62199817	T	C	SCGB1A1,AHNAK	0.2944	-0.03801	0.004501	3.056e-17	GGT	Group A	rs17157266	11	62199817	T	C	0.1288	-0.0569373	0.0277214	0.039984
GGT	rs2682302	12	53274674	G	T	KRT78,KRT8	0.2366	0.02772	0.004791	7.211e-09	GGT	Group A	rs2682302	12	53274674	G	T	0.1435	0.052349	0.0260098	0.04415
GGT	rs79105258	12	111718231	C	A	CUX2	0.25	-0.1072	0.005059	9.981e-100	GGT	Group C	rs17550549	12	111357471	C	T	0.02894	0.0709957	0.0574139	0.216251
GGT	rs7979473	12	121420260	A	G	HNF1A	0.5268	0.09719	0.004067	3.366e-126	GGT	Group B	rs1169284	12	121419926	C	T	0.4825	0.123996	0.0183779	1.50913e-11
GGT	rs2274685	14	103575070	A	G	EXOC3L4	0.6534	0.09285	0.004948	1.462e-78	GGT	Group A	rs2274685	14	103575070	A	G	0.3539	0.0576094	0.01918	0.00266785
GGT	rs72725097	15	39932972	A	G	FSIP1	0.3489	0.02441	0.004464	4.542e-08	GGT	Group A	rs72725097	15	39932972	A	G	0.3578	0.0435461	0.0190752	0.0224381
GGT	rs339969	15	60883281	C	A	RORA-AS1	0.9065	0.05742	0.007004	2.448e-16	GGT	Group A	rs339969	15	60883281	A	C	0.473	-0.055107	0.0187591	0.00330751
GGT	rs12594627	15	73986264	G	T	CD276	0.4809	0.02472	0.004066	1.214e-09	GGT	Group A	rs12594627	15	73986264	G	T	0.3714	0.0147024	0.0190133	0.439363
GGT	rs4581712	16	80497601	C	A	LOC102724084	0.375	0.02512	0.004216	2.557e-09	GGT	Group A	rs4581712	16	80497601	C	A	0.2887	0.00764587	0.0204206	0.708093
GGT	rs35271045	17	73175294	T	C	SUMO2	0.6465	0.02319	0.004244	4.666e-08	GGT	Group B	rs34375524	17	73115871	G	C	0.3734	0.00652294	0.0187623	0.728093
GGT	rs9959832	18	56086820	C	T	NEDD4L,MIR122	0.822	-0.06257	0.00533	8.108e-32	GGT	Group B	rs4940689	18	56089116	G	A	0.2451	0.0730695	0.0217436	0.000778006
GGT	rs10460702	21	30555154	G	A	MAP3K7CL,LINC00189	0.2128	0.03351	0.005196	1.135e-10	GGT	Group B	rs2832211	21	30509874	A	G	0.01249	0.0920741	0.0833083	0.269064
GGT	rs235314	21	46271452	C	T	PTTG1IP	0.4072	-0.02449	0.004135	3.178e-09	GGT	Group A	rs235314	21	46271452	T	C	0.3653	0.038495	0.0191999	0.0449674
GGT	rs6004193	22	24994296	T	C	GGT1	0.343	0.2407	0.004543	4.009e-612	GGT	Group A	rs6004193	22	24994296	T	C	0.4737	0.148068	0.0183533	7.16877e-16
GGT	rs34346867	22	38971950	T	C	DMC1,FAM227A	0.4789	0.02654	0.004215	3.045e-10	GGT	Group A	rs34346867;rs4411818	22	38971950	T	C	0.3959	-0.00594245	0.019179	0.756682
Hb	rs366684	1	214187262	G	C	PROX1	0.714	-0.03142	0.004807	6.303e-11	Hb	Group A	rs366684	1	214187262	C	G	0.256	0.0400921	0.015191	0.00831003
Hb	rs10168349	2	46360907	G	C	PRKCE	0.1648	-0.06749	0.005705	2.687e-32	Hb	Group A	rs10168349	2	46360907	G	C	0.3375	-0.0168602	0.014043	0.2299
Hb	rs1848347	4	55386878	G	A	PDGFRA,KIT	0.2787	-0.03832	0.004735	5.805e-16	Hb	Group A	rs1848347	4	55386878	G	A	0.1266	-0.0112427	0.0200151	0.574313
Hb	rs11730623	4	69886151	A	T	UGT2B10	0.37	0.02907	0.00518	2.004e-08	Hb	Group B	rs6827511	4	69899513	C	T	0.3511	-0.017253	0.014021	0.218507
Hb	rs1037814	4	88049850	T	C	AFF1	0.5558	-0.02849	0.004234	1.717e-11	Hb	Group A	rs1037814	4	88049850	C	T	0.3462	0.0224603	0.0140176	0.109091
Hb	rs116834467	6	31141970	C	A	PSORS1C3	0.9479	-0.05557	0.009468	4.372e-09	Hb	Group A	rs3094189	6	31141970	A	C	0.1273	-0.0135066	0.0198773	0.496824
Hb	rs146109634	6	32368561	A	G	BTNL2	0.1262	0.03797	0.006749	1.835e-08	Hb	Group C	rs2294878	6	32367795	G	T	0.2905	0.00266217	0.0145131	0.854459
Hb	rs833805	6	44030011	A	G	LOC101929705	0.8766	0.03792	0.006463	4.428e-09	Hb	Group A	rs833805	6	44030011	G	A	0.04969	-0.0678972	0.0305514	0.0262565
Hb	rs9399136	6	135402339	T	C	HBS1L,MYB	0.343	-0.03809	0.004483	1.968e-17	Hb	Group A	rs9399136	6	135402339	T	C	0.1329	-0.01276	0.0194191	0.511126
Hb	rs1533988	7	1293010	A	T	UNCX,MICALL2	0.3328	-0.03958	0.005175	2.04e-14	Hb	Group B	rs13230625	7	1286244	A	G	0.4975	0.0313408	0.0131608	0.0172484
Hb	rs2519093	9	136141870	C	T	ABO	0.2752	-0.0588	0.004712	9.876e-36	Hb	Group A	rs2519093	9	136141870	C	T	0.0998	-0.0318123	0.0221255	0.150487
Hb	rs150505258	10	60284763	C	A	BICC1	0.6118	0.02805	0.005119	4.267e-08	Hb	Group B	rs12264028	10	60278140	T	C	0.4921	-0.012096	0.0134605	0.368853
Hb	rs3847858	12	52318378	A	T	ACVRL1,ACVR1B	0.2945	0.03162	0.004634	8.879e-12	Hb	Group A	rs3847858	12	52318378	A	T	0.07301	-0.0300155	0.025787	0.244432
Hb	rs806293	13	50812982	T	A	DLEU1	0.7241	-0.03023	0.00472	1.51e-10	Hb	Group A	rs806293	13	50812982	T	A	0.4653	0.0398234	0.0132814	0.00271369
Hb	rs4257266	17	57894459	A	G	VMP1	0.4158	0.02417	0.004379	3.417e-08	Hb	Group A	rs4257266	17	57894459	G	A	0.4797	-0.021775	0.0132831	0.101151
Hb	rs12610645	19	2165842	G	A	DOT1L	0.5364	0.02543	0.004481	1.4e-08	Hb	Group A	rs12610645	19	2165842	G	A	0.478	0.028532	0.013334	0.0323713
Hb	rs855791	22	37462936	A	G	TMPRSS6	0.4378	0.05255	0.004281	1.207e-34	Hb	Group A	rs855791	22	37462936	G	A	0.3439	-0.0215751	0.014031	0.12413
Hb	rs9614727	22	46025042	G	A	LINC01589,ATXN10	0.3588	0.02473	0.004453	2.813e-08	Hb	Group A	rs9614727	22	46025042	G	A	0.1015	0.0360731	0.0221852	0.10395
HDL-C	rs6685271	1	93634590	C	A	TMED5	0.5959	-0.0387	0.006028	1.369e-10	HDL-C	Group A	rs6685271	1	93634590	A	C	0.3768	0.0190265	0.01731	0.271697
HDL-C	rs2144300	1	230294916	C	T	GALNT2	0.1881	0.03663	0.006685	4.25e-08	HDL-C	Group A	rs2144300	1	230294916	C	T	0.4517	0.0459191	0.0169193	0.00664739
HDL-C	rs117350179	3	12374332	C	G	PPARG	0.2294	-0.0343	0.006187	2.961e-08	HDL-C	Group A	rs117350179	3	12374332	C	G	0.04061	-0.015805	0.0424543	0.709683
HDL-C	rs28366301	6	32560883	G	A	HLA-DRB1,HLA-DQA1	0.385	0.03687	0.005664	7.579e-11	HDL-C	Group C	rs28561769	6	32452626	C	G	0.4184	-0.00724205	0.0170514	0.671042
HDL-C	rs1358980	6	43764551	C	T	VEGFA,LINC01512	0.5369	-0.0313	0.005261	2.69e-09	HDL-C	Group B	rs998584	6	43757896	A	C	0.4629	0.0277289	0.0169379	0.101612
HDL-C	rs1026422	7	50319807	G	A	C7orf72,IKZF1	0.4477	0.03266	0.005247	4.839e-10	HDL-C	Group B	rs55935382	7	50289669	C	A	0.3408	0.0185357	0.0176636	0.294008
HDL-C	rs189213544	7	80342775	G	A	CD36,SEMA3C	0.0403	0.1447	0.01537	4.88e-21	HDL-C	Group C	rs12707370	7	81009163	C	T	0.01852	0.0302869	0.0626054	0.628546
HDL-C	rs7778167	7	127851628	G	A	MIR129-1,LEP	0.1093	0.05556	0.008285	1.992e-11	HDL-C	Group A	rs7778167	7	127851628	G	A	0.3317	-0.00660458	0.0179801	0.713374
HDL-C	rs325	8	19819328	T	C	LPL	0.1269	0.1483	0.007858	2.09e-79	HDL-C	Group A	rs325	8	19819328	T	C	0.07972	0.165043	0.0316287	1.80737e-07
HDL-C	rs3808447	8	116575459	G	A	TRPS1	0.693	0.04848	0.006163	3.641e-15	HDL-C	Group A	rs3808447	8	116575459	A	G	0.3224	-0.0145512	0.01796	0.417824
HDL-C	rs1883025	9	107664301	C	T	ABCA1	0.2732	-0.1081	0.00585	3.026e-76	HDL-C	Group A	rs1883025	9	107664301	C	T	0.331	-0.066781	0.0178577	0.000184292
HDL-C	rs7847628	9	123631225	A	G	PHF19	0.3696	-0.03203	0.005671	1.62e-08	HDL-C	Group B	rs4836833	9	123632829	C	G	0.2583	-0.0146912	0.0192934	0.446381
HDL-C	rs7895716	10	94783777	C	G	EXOC6	0.6539	0.0353	0.005487	1.243e-10	HDL-C	Group A	rs7895716	10	94783777	C	G	0.3171	-0.00764012	0.018132	0.67349
HDL-C	rs4917630	10	114019830	G	A	GPAM,TECTB	0.3691	-0.03894	0.005432	7.564e-13	HDL-C	Group A	rs4917630	10	114019830	G	A	0.3243	0.00314518	0.0178458	0.860104
HDL-C	rs2257129	10	122898697	T	C	MIR5694,FGFR2	0.7006	-0.0365	0.005727	1.849e-10	HDL-C	Group A	rs2257129	10	122898697	C	T	0.05209	-0.00142314	0.038149	0.970242
HDL-C	rs11236520	11	75460669	G	A	MOGAT2,LOC283214	0.207	-0.04143	0.007182	7.973e-09	HDL-C	No Proxy	.	.	.	.	.	.	.	.	.
HDL-C	rs3741297	11	116657667	C	T	ZPR1	0.0753	-0.2579	0.00965	2.523e-157	HDL-C	Group C	rs633389	11	116667337	C	T	0.05391	0.0802754	0.0369488	0.0298095
HDL-C	rs11067592	12	110069190	G	T	MVK,FAM222A	0.0824	-0.08855	0.01024	5.121e-18	HDL-C	Group C	rs7298925	12	109924706	C	T	0.03878	-0.0419302	0.0439461	0.340019
HDL-C	rs79105258	12	111718231	C	A	CUX2	0.25	-0.1239	0.006523	1.687e-80	HDL-C	Group C	rs17550549	12	111357471	C	T	0.02894	-0.0176857	0.0506128	0.726766
HDL-C	rs28577594	12	123895906	G	C	KMT5A,RILPL2	0.7405	-0.0366	0.006072	1.665e-09	HDL-C	Group A	rs28577594	12	123895906	C	G	0.4324	0.0245357	0.0169978	0.14889
HDL-C	rs67053123	12	125353810	T	A	SCARB1,UBC	0.288	0.07064	0.005942	1.378e-32	HDL-C	Group A	rs67053123	12	125353810	T	A	0.08021	0.0647087	0.0311591	0.0378274
HDL-C	rs76213020	14	52436005	A	C	GNG2	0.1375	0.04521	0.00793	1.194e-08	HDL-C	Group C	rs3825596	14	52434883	G	A	0.04556	0.0611531	0.0399373	0.125713
HDL-C	rs2070895	15	58723939	G	A	LIPC	0.512	0.1322	0.005235	1.125e-140	HDL-C	Group B	rs1077834	15	58723479	T	C	0.2318	0.109131	0.0197929	3.51457e-08
HDL-C	rs56156922	16	56987369	T	C	HERPUD1,CETP	0.2173	0.2656	0.006444	2.182e-371	HDL-C	Group B	rs12446515	16	56987015	C	T	0.2486	0.205566	0.0192709	1.44993e-26
HDL-C	rs56303487	16	68029739	C	T	DPEP2	0.1368	0.06921	0.007719	3.091e-19	HDL-C	Group A	rs56303487	16	68029739	C	T	0.2838	0.0119374	0.0188285	0.526078
HDL-C	rs2925979	16	81534790	T	C	CMIP	0.665	0.03966	0.00553	7.396e-13	HDL-C	Group A	rs2925979	16	81534790	C	T	0.321	-0.0438167	0.0181868	0.0159849
HDL-C	rs11082764	18	47119579	A	G	LIPG	0.4604	0.07838	0.005219	5.633e-51	HDL-C	Group A	rs11082764	18	47119579	A	G	0.04564	-0.02416	0.0402992	0.548829
HDL-C	rs429358	19	45411941	T	C	APOE	0.1039	-0.08948	0.00879	2.426e-24	HDL-C	Group A	rs429358	19	45411941	T	C	0.08428	-0.114485	0.0305876	0.00018195
HDL-C	rs76083992	20	44544798	C	T	PLTP,PCIF1	0.061	-0.08508	0.01123	3.534e-14	HDL-C	Group B	rs16990964	20	44590732	G	A	0.008517	-0.084104	0.0925516	0.363495
HDL-C	rs235314	21	46271452	C	T	PTTG1IP	0.4072	-0.03324	0.00529	3.303e-10	HDL-C	Group A	rs235314	21	46271452	T	C	0.3653	0.00651784	0.0174966	0.709505
HDL-C	rs7445	22	21977047	C	T	UBE2L3	0.4606	-0.04087	0.0053	1.253e-14	HDL-C	Group A	rs7445	22	21977047	C	T	0.2495	-0.0428769	0.0195603	0.0283769
Ht	rs366684	1	214187262	G	C	PROX1	0.714	-0.03175	0.004807	3.954e-11	Ht	Group A	rs366684	1	214187262	C	G	0.256	0.0522742	0.0151092	0.000540658
Ht	rs4666014	2	28019175	G	A	RBKS	0.535	0.02427	0.004212	8.335e-09	Ht	Group A	rs4666014	2	28019175	G	A	0.2377	0.0140913	0.0156451	0.367758
Ht	rs10168349	2	46360907	G	C	PRKCE	0.1648	-0.07477	0.005704	2.973e-39	Ht	Group A	rs10168349	2	46360907	G	C	0.3375	-0.0259893	0.0139669	0.062776
Ht	rs218237	4	55394172	C	T	PDGFRA,KIT	0.2779	-0.04383	0.004721	1.659e-20	Ht	Group A	rs218237	4	55394172	C	T	0.1134	-0.0156856	0.0208975	0.452895
Ht	rs11730623	4	69886151	A	T	UGT2B10	0.37	0.02841	0.00518	4.168e-08	Ht	Group B	rs4353969	4	69902422	G	A	0.3508	-0.0121285	0.0139145	0.383403
Ht	rs342437	4	88040909	A	G	AFF1	0.5549	-0.03035	0.004237	7.814e-13	Ht	Group A	rs342437	4	88040909	G	A	0.3376	0.0290286	0.0140848	0.0393041
Ht	rs7447593	5	176824137	C	G	SLC34A1	0.3102	0.02644	0.004623	1.073e-08	Ht	Group A	rs7447593	5	176824137	C	G	0.3216	0.0301066	0.0142334	0.0344123
Ht	rs833805	6	44030011	A	G	LOC101929705	0.8766	0.042	0.006462	8.047e-11	Ht	Group A	rs833805	6	44030011	G	A	0.04969	-0.068505	0.0303675	0.0240793
Ht	rs1331309	6	135406178	T	G	HBS1L,MYB	0.3438	-0.06368	0.004465	3.743e-46	Ht	Group B	rs9399136	6	135402339	T	C	0.1329	-0.0385479	0.0193151	0.0459619
Ht	rs1533988	7	1293010	A	T	UNCX,MICALL2	0.3328	-0.03983	0.005175	1.401e-14	Ht	Group B	rs13230625	7	1286244	A	G	0.4975	0.0309087	0.0130887	0.0182026
Ht	rs10953299	7	100243411	T	C	ACTL6B	0.1983	0.03871	0.006002	1.122e-10	Ht	Group A	rs10953299	7	100243411	T	C	0.1686	0.0424837	0.0174947	0.0151667
Ht	rs2519093	9	136141870	C	T	ABO	0.2752	-0.05699	0.004712	1.148e-33	Ht	Group A	rs2519093	9	136141870	C	T	0.0998	-0.0390928	0.0220071	0.0756714
Ht	rs651821	11	116662579	C	T	APOA5	0.6477	0.02571	0.004383	4.467e-09	Ht	Group A	rs651821	11	116662579	T	C	0.133	-0.000618095	0.0196972	0.974967
Ht	rs7955734	12	4333159	C	G	PARP11,CCND2-AS1	0.3655	-0.02671	0.004381	1.083e-09	Ht	Group A	rs7955734	12	4333159	C	G	0.1399	-0.0120828	0.0190457	0.525812
Ht	rs3847858	12	52318378	A	T	ACVRL1,ACVR1B	0.2945	0.02837	0.004634	9.259e-10	Ht	Group A	rs3847858	12	52318378	A	T	0.07301	-0.0183253	0.0256491	0.474942
Ht	rs17636351	12	59610027	C	T	LRIG3,SLC16A7	0.1663	-0.03097	0.005657	4.381e-08	Ht	Group B	rs2176171	12	59601380	C	T	0.01629	0.0914544	0.0529227	0.0839745
Ht	rs806293	13	50812982	T	A	DLEU1	0.7241	-0.02937	0.00472	4.882e-10	Ht	Group A	rs806293	13	50812982	T	A	0.4653	0.0392236	0.0132077	0.00298041
Ht	rs8108461	19	2186757	T	C	DOT1L	0.5664	0.0257	0.004321	2.739e-09	Ht	Group A	rs8108461	19	2186757	C	T	0.3914	-0.0383653	0.0135585	0.00466037
Ht	rs855791	22	37462936	A	G	TMPRSS6	0.4378	0.03306	0.004281	1.136e-14	Ht	Group A	rs855791	22	37462936	G	A	0.3439	-0.0141481	0.013956	0.310694
Ht	rs9614727	22	46025042	G	A	LINC01589,ATXN10	0.3588	0.02666	0.004453	2.142e-09	Ht	Group A	rs9614727	22	46025042	G	A	0.1015	0.0349452	0.0220606	0.113181
K	rs12037987	1	113042822	T	C	WNT2B	0.2997	-0.02459	0.004403	2.329e-08	K	Group A	rs12037987	1	113042822	T	C	0.03151	-0.0438479	0.051579	0.395263
K	rs1275980	2	26916969	C	T	KCNK3	0.2243	0.02649	0.004639	1.124e-08	K	Group A	rs1275980	2	26916969	T	C	0.4545	0.00982772	0.0183039	0.591322
K	rs17046344	2	55023600	G	A	EML6	0.0664	-0.04622	0.007948	6.025e-09	K	Group C	rs6545435	2	54859403	C	T	0.2438	0.0051735	0.0209569	0.805014
K	rs12465752	2	122113140	C	T	CLASP1	0.5202	-0.02934	0.004008	2.487e-13	K	Group A	rs12465752	2	122113140	C	T	0.1176	0.0327063	0.0285065	0.251246
K	rs12629751	3	12399407	C	T	PPARG	0.2408	0.02647	0.004516	4.555e-09	K	Group A	rs12629751	3	12399407	C	T	0.16	-0.00454703	0.0247829	0.854426
K	rs12509595	4	81182554	T	C	PRDM8,FGF5	0.3009	-0.04125	0.004316	1.196e-21	K	Group A	rs12509595	4	81182554	T	C	0.2069	-0.0159833	0.0226704	0.480792
K	rs929250	7	27245101	G	T	HOTTIP	0.5949	-0.02647	0.003986	3.105e-11	K	Group A	rs929250	7	27245101	T	G	0.03912	0.00208425	0.0467586	0.964446
K	rs588321	11	1896957	G	C	LSP1	0.7594	-0.03612	0.005099	1.395e-12	K	Group B	rs4980386	11	1895708	C	A	0.4378	-0.00497341	0.0181973	0.784619
K	rs1290083	15	51150914	T	C	SPPL2A,AP4E1	0.6058	-0.04178	0.004135	5.318e-24	K	Group A	rs1290083	15	51150914	C	T	0.1772	0.0239286	0.024128	0.321327
K	rs7495833	15	53943318	C	A	WDR72	0.3388	0.0285	0.004076	2.696e-12	K	Group A	rs7495833	15	53943318	A	C	0.46	-0.0156073	0.0183377	0.394712
K	rs118070237	16	56829422	T	C	NUP93	0.0289	-0.0877	0.01362	1.188e-10	K	Group C	rs4784732	16	56894519	C	G	0.1574	0.036266	0.0250252	0.147287
K	rs7215775	17	59484316	A	G	TBX2	0.3926	0.02974	0.003958	5.724e-14	K	Group A	rs7215775	17	59484316	G	A	0.4042	0.00641886	0.0188305	0.733198
LDL-C	rs147943615	1	56368037	A	G	MIR4422,PLPP3	0.0205	0.2224	0.02043	1.332e-27	LDL-C	Group C	rs17112386	1	56040523	C	A	0.0234	-0.0203703	0.0609838	0.738358
LDL-C	rs660240	1	109817838	T	C	CELSR2	0.9282	0.1122	0.01013	1.786e-28	LDL-C	Group A	rs660240	1	109817838	C	T	0.1809	-0.186003	0.0238826	6.79544e-15
LDL-C	rs553427	1	234852760	C	T	LOC101927787,LINC01132	0.7098	0.03482	0.005757	1.463e-09	LDL-C	Group A	rs553427	1	234852760	T	C	0.4222	-0.00370836	0.018712	0.842904
LDL-C	rs75352129	2	20848192	C	T	HS1BP3	0.0522	0.2101	0.01298	5.635e-59	LDL-C	Group C	rs75339712	2	20868083	G	A	0.02729	-0.000692156	0.0560277	0.990143
LDL-C	rs3846661	5	74639178	A	G	HMGCR	0.5107	0.06316	0.005451	4.701e-31	LDL-C	Group B	rs11749783	5	74626082	T	C	0.4226	0.0799294	0.0183949	1.39148e-05
LDL-C	rs6882076	5	156390297	T	C	TIMD4	0.8232	0.04276	0.007473	1.054e-08	LDL-C	Group A	rs6882076	5	156390297	C	T	0.49	-0.0481554	0.0182974	0.00849292
LDL-C	rs28537499	7	26015392	A	C	MIR148A,NFE2L3	0.391	-0.03394	0.005325	1.836e-10	LDL-C	Group B	rs6970673	7	26014642	C	T	0.43	-0.0447515	0.0183721	0.014857
LDL-C	rs17145738	7	72982874	C	T	TBL2	0.1038	0.04998	0.008538	4.828e-09	LDL-C	Group A	rs17145738	7	72982874	C	T	0.2331	0.0249151	0.0214841	0.246172
LDL-C	rs75214121	8	59398276	C	T	UBXN2B,CYP7A1	0.2812	-0.03326	0.005784	8.879e-09	LDL-C	Group A	rs75214121	8	59398276	C	T	0.0124	0.0671199	0.0837225	0.42273
LDL-C	rs2001846	8	126478450	T	C	TRIB1,LINC00861	0.5657	-0.03046	0.005245	6.342e-09	LDL-C	Group A	rs2001846	8	126478450	T	C	0.4441	-0.053787	0.0184113	0.00348454
LDL-C	rs9411378	9	136145425	C	A	ABO	0.2562	0.05624	0.006199	1.158e-19	LDL-C	Group C	rs507666	9	136149399	G	A	0.1002	0.0439792	0.0303778	0.147689
LDL-C	rs41280378	10	74692646	T	G	OIT3	0.2488	-0.04845	0.006252	9.185e-15	LDL-C	Group A	rs41280378	10	74692646	T	G	0.03985	-0.0392989	0.0467389	0.40045
LDL-C	rs113932726	11	116650638	C	T	ZPR1	0.0754	-0.05462	0.009683	1.695e-08	LDL-C	Group C	rs633389	11	116667337	C	T	0.05391	0.0143403	0.0401347	0.720864
LDL-C	rs75061399	12	100942077	G	A	NR1H4	0.264	0.03396	0.006221	4.8e-08	LDL-C	Group B	rs11110397	12	100898647	G	A	0.0253	0.0437356	0.0588952	0.457724
LDL-C	rs79105258	12	111718231	C	A	CUX2	0.25	0.05977	0.00648	2.843e-20	LDL-C	Group C	rs17550549	12	111357471	C	T	0.02894	0.00269592	0.0549272	0.960854
LDL-C	rs7315593	12	113277970	G	T	RPH3A	0.5463	-0.03017	0.005239	8.454e-09	LDL-C	Group B	rs4766659	12	113276618	T	C	0.3134	-0.0250278	0.0194839	0.198954
LDL-C	rs56903760	15	58692681	C	T	AQP9,LIPC	0.2705	0.0334	0.005917	1.65e-08	LDL-C	Group A	rs56903760	15	58692681	C	T	0.03894	-0.0164617	0.0477327	0.730191
LDL-C	rs77303550	16	72079657	C	T	DHODH,HP	0.2326	-0.05635	0.00698	6.852e-16	LDL-C	Group A	rs77303550	16	72079657	C	T	0.08773	-0.0598019	0.0324563	0.0653966
LDL-C	rs3093679	17	26664215	G	A	TNFAIP1	0.1565	-0.04275	0.00712	1.921e-09	LDL-C	Group A	rs3093679	17	26664215	G	A	0.07228	-0.017771	0.0357481	0.619105
LDL-C	rs2738464	19	11242307	G	C	LDLR	0.685	0.07458	0.005624	3.838e-40	LDL-C	Group A	rs2738464	19	11242307	C	G	0.1779	-0.103969	0.0237837	1.23426e-05
LDL-C	rs769446	19	45408628	T	C	APOE	0.0452	-0.5141	0.0134	2.977e-322	LDL-C	Group A	rs769446	19	45408628	T	C	0.03936	-0.183366	0.0468015	8.93035e-05
LDL-C	rs56668103	20	39826079	T	C	ZHX3	0.7229	0.03384	0.00585	7.275e-09	LDL-C	Group B	rs6129772	20	39845070	C	T	0.1688	0.00290252	0.0240658	0.904002
MCH	rs41264487	1	40037354	C	G	LOC101929516	0.1598	-0.0315	0.005777	4.954e-08	MCH	Group A	rs41264487	1	40037354	C	G	0.1165	0.00713085	0.0277596	0.797273
MCH	rs1578741	1	118258703	A	C	FAM46C,GDAP2	0.3221	0.04541	0.004529	1.164e-23	MCH	Group A	rs1578741	1	118258703	A	C	0.1904	0.0114523	0.0226599	0.61328
MCH	rs9700528	1	154161666	G	A	TPM3	0.4923	-0.03756	0.004828	7.335e-15	MCH	Group B	rs12029331	1	154160885	T	C	0.4976	0.00174033	0.0178617	0.922382
MCH	rs34544423	1	198547233	C	G	ATP6V1G3,PTPRC	0.2044	0.07728	0.005341	1.9e-47	MCH	Group A	rs34544423	1	198547233	C	G	0.1144	0.0431002	0.0280053	0.123804
MCH	rs1172135	1	205247160	G	C	TMCC2,NUAK2	0.1048	0.04488	0.006986	1.331e-10	MCH	Group A	rs1172135	1	205247160	G	C	0.1531	0.103633	0.0243895	2.14657e-05
MCH	rs10210063	2	145182957	C	G	ZEB2	0.0781	-0.08847	0.007904	4.407e-29	MCH	Group A	rs10210063	2	145182957	C	G	0.2116	-0.00480866	0.0215922	0.823766
MCH	rs1047891	2	211540507	C	A	CPS1	0.1519	0.0346	0.006337	4.749e-08	MCH	Group A	rs1047891	2	211540507	C	A	0.3635	0.0162414	0.0185533	0.381362
MCH	rs9789377	2	236365350	G	A	SH3BP4,AGAP1	0.5471	0.02354	0.004247	2.973e-08	MCH	Group A	rs9789377	2	236365350	G	A	0.4081	-0.00431185	0.0181455	0.812171
MCH	rs115792481	3	16940157	G	T	PLCL2	0.0769	-0.07971	0.007997	2.122e-23	MCH	Group A	rs115792481	3	16940157	G	T	0.09378	-0.0258088	0.0308915	0.403456
MCH	rs1505307	3	24343330	T	C	THRB	0.7555	0.04941	0.005003	5.266e-23	MCH	Group A	rs1505307	3	24343330	C	T	0.457	-0.0493718	0.017928	0.005889
MCH	rs9843728	3	133501407	C	T	TF,SRPRB	0.4582	-0.03541	0.004323	2.626e-16	MCH	Group B	rs4854761	3	133498789	G	A	0.3406	-0.026804	0.0188276	0.154546
MCH	rs2227930	3	142277575	A	T	ATR	0.4321	-0.05332	0.004275	1.038e-35	MCH	Group A	rs2227930	3	142277575	T	A	0.419	0.012337	0.0178814	0.490235
MCH	rs12638862	3	169477506	A	G	MECOM,TERC	0.6476	0.02924	0.004413	3.474e-11	MCH	Group A	rs12638862	3	169477506	A	G	0.2924	0.0272033	0.0197859	0.169169
MCH	rs1517586	3	178883908	T	C	PIK3CA	0.0736	-0.0457	0.008262	3.174e-08	MCH	Group A	rs1517586	3	178883908	T	C	0.05732	0.040528	0.0380211	0.286453
MCH	rs62410539	3	195924036	C	T	ZDHHC19	0.4493	-0.0634	0.004931	7.712e-38	MCH	Group A	rs62410539	3	195924036	C	T	0.1961	-0.0709812	0.022381	0.00151656
MCH	rs6835111	4	39361069	A	G	MIR1273H	0.5893	-0.03048	0.004394	4.045e-12	MCH	Group A	rs6835111	4	39361069	A	G	0.4458	-0.00506841	0.0177445	0.77516
MCH	rs218240	4	55395565	G	A	PDGFRA,KIT	0.2792	0.1078	0.004864	6.327e-109	MCH	Group B	rs218237	4	55394172	C	T	0.1134	0.097635	0.0280397	0.000497633
MCH	rs28410307	4	79830674	G	C	BMP2K	0.2601	0.02906	0.004863	2.294e-09	MCH	Group B	rs4637427	4	79851942	G	A	0.04143	-0.0282869	0.0440906	0.521157
MCH	rs6819155	4	87976178	G	A	AFF1	0.3748	-0.02516	0.004359	7.832e-09	MCH	Group A	rs6819155	4	87976178	G	A	0.1377	-0.0309012	0.0257967	0.230965
MCH	rs4449583	5	1284135	C	T	TERT	0.3473	-0.05941	0.004952	3.659e-33	MCH	Group B	rs7725218	5	1282414	G	A	0.4654	-0.0315867	0.0177068	0.0744444
MCH	rs3797733	5	111083859	T	C	NREP	0.3527	0.03174	0.004435	8.333e-13	MCH	Group A	rs3797733	5	111083859	T	C	0.2166	-0.000950831	0.0216915	0.965037
MCH	rs35788208	5	154034176	C	T	MIR3141,MIR1303	0.1657	0.05801	0.005815	1.939e-23	MCH	Group A	rs35788208	5	154034176	C	T	0.107	0.0639929	0.0289973	0.0273239
MCH	rs2659187	5	173284933	G	A	LINC01485,CPEB4	0.3847	-0.02955	0.00433	8.866e-12	MCH	Group A	rs2659187	5	173284933	A	G	0.2558	0.0200738	0.0201713	0.319657
MCH	rs9477074	6	16269363	T	C	GMPR	0.9478	-0.08229	0.009481	3.996e-18	MCH	Group C	rs13218344	6	16203914	A	C	0.3254	-0.00257835	0.019071	0.892456
MCH	rs1799945	6	26091179	C	G	HFE	0.0297	0.1166	0.01249	1.005e-20	MCH	Group C	rs142869490	6	26202364	G	A	0.0588	0.0703287	0.0373708	0.0598476
MCH	rs185207145	6	31234643	C	T	HCG27,HLA-C	0.0699	0.05419	0.009526	1.277e-08	MCH	Group B	rs2844618	6	31242439	C	T	0.0325	0.0814413	0.0504294	0.10632
MCH	rs9349205	6	41925159	G	A	CCND3	0.1909	-0.1257	0.005482	2.089e-116	MCH	Group A	rs9349205	6	41925159	G	A	0.1394	-0.0615154	0.0256176	0.0163374
MCH	rs9400273	6	109632799	A	G	CCDC162P,CD164	0.0975	0.07353	0.007144	7.652e-25	MCH	Group A	rs9400273	6	109632799	A	G	0.301	0.0398917	0.0193416	0.0391624
MCH	rs7776054	6	135418916	A	G	HBS1L,MYB	0.3456	0.1861	0.004485	1.377e-376	MCH	Group B	rs35786788	6	135419042	G	A	0.1371	0.1333	0.0256847	2.10467e-07
MCH	rs628751	6	139838419	C	A	LINC01625,LOC100132735	0.2244	-0.05478	0.005064	2.845e-27	MCH	Group A	rs628751	6	139838419	A	C	0.47	0.0417551	0.0178029	0.0190064
MCH	rs4709818	6	164459375	C	T	QKI,MEAT6	0.4048	-0.03911	0.004336	1.901e-19	MCH	Group A	rs4709818	6	164459375	T	C	0.4551	0.0216148	0.017875	0.226578
MCH	rs76659285	7	22736884	G	A	LOC401312,LOC541472	0.1602	-0.03178	0.005763	3.5e-08	MCH	Group A	rs76659285	7	22736884	G	A	0.1403	-0.0289596	0.0257335	0.260433
MCH	rs6592965	7	50427982	G	A	IKZF1	0.3114	0.05042	0.004653	2.358e-27	MCH	Group A	rs6592965	7	50427982	G	A	0.4443	0.0590624	0.0179873	0.00102505
MCH	rs17700466	7	92635973	A	C	LOC101927497,SAMD9	0.1532	-0.04078	0.005976	8.846e-12	MCH	Group A	rs17700466	7	92635973	A	C	0.06913	-0.0124258	0.0347418	0.720598
MCH	rs62482241	7	100235508	G	A	TFR2	0.1492	-0.05604	0.005955	4.946e-21	MCH	Group A	rs62482241	7	100235508	G	A	0.2453	-0.0443128	0.0205483	0.0310433
MCH	rs727694	8	21849962	T	C	XPO7	0.3922	0.0413	0.004356	2.535e-21	MCH	Group A	rs727694	8	21849962	T	C	0.3164	-0.0151454	0.0190443	0.426456
MCH	rs8534	8	23432332	C	T	SLC25A37,NKX3-1	0.2365	-0.03222	0.004981	9.89e-11	MCH	Group A	rs8534	8	23432332	C	T	0.2872	-0.00259871	0.0199904	0.896568
MCH	rs149211171	8	98720757	A	G	MTDH	0.2605	0.02684	0.00489	4.049e-08	MCH	Group B	rs2438206	8	98708415	G	C	0.172	-0.0545004	0.0234016	0.0198635
MCH	rs2290707	8	103251255	C	A	RRM2B	0.3491	0.02893	0.004596	3.106e-10	MCH	Group A	rs2290707	8	103251255	C	A	0.01546	-0.0465764	0.0719935	0.517662
MCH	rs6420181	8	145081248	A	G	GRINA,SPATC1	0.1742	0.0336	0.005575	1.671e-09	MCH	Group A	rs6420181	8	145081248	A	G	0.4143	0.0146942	0.0181883	0.419151
MCH	rs3824430	9	4847168	T	C	RCL1	0.4658	-0.07049	0.004266	2.439e-61	MCH	Group A	rs3824430	9	4847168	T	C	0.1517	-0.0518179	0.0249545	0.0378481
MCH	rs8176743	9	136131415	C	T	ABO	0.1776	-0.03641	0.005529	4.521e-11	MCH	Group B	rs8176722	9	136132754	C	A	0.1159	-0.0161626	0.0273711	0.554857
MCH	rs17157825	10	45958676	G	A	MARCH8	0.1172	0.08085	0.006547	5.004e-35	MCH	Group A	rs17157825	10	45958676	G	A	0.02473	0.0322486	0.0575275	0.575085
MCH	rs75901817	10	51575535	C	G	NCOA4,TIMM23B	0.1182	0.08684	0.006945	7.082e-36	MCH	Group A	rs75901817	10	51575535	C	G	0.01571	0.0230889	0.0733939	0.753074
MCH	rs60386053	10	101288861	G	A	LINC01475	0.4452	0.03177	0.004323	1.983e-13	MCH	Group B	rs11190136	10	101287681	A	G	0.191	0.0281537	0.0227075	0.215034
MCH	rs7916093	10	105718386	T	C	OBFC1,SLK	0.3194	-0.03504	0.00532	4.468e-11	MCH	Group A	rs7916093	10	105718386	T	C	0.09327	-0.0124093	0.0306751	0.685815
MCH	rs7947605	11	4151296	T	A	RRM1	0.422	0.02827	0.004838	5.113e-09	MCH	No Proxy	.	.	.	.	.	.	.	.	.
MCH	rs60718933	11	16038553	T	A	SOX6	0.4317	0.03211	0.004283	6.526e-14	MCH	Group A	rs60718933	11	16038553	T	A	0.05376	0.0133615	0.0393603	0.734259
MCH	rs239260	11	64983703	G	A	SLC22A20	0.6854	-0.02918	0.004893	2.47e-09	MCH	Group B	rs184734	11	64982203	C	T	0.2256	0.0521699	0.0213631	0.014604
MCH	rs147974484	11	66529963	C	T	C11orf80	0.026	-0.08843	0.01492	3.058e-09	MCH	Group C	rs7103495	11	65845557	C	T	0.01885	0.117935	0.0653801	0.0712561
MCH	rs7943607	11	108337137	G	C	C11orf65	0.4928	-0.0294	0.004331	1.125e-11	MCH	Group A	rs7943607	11	108337137	C	G	0.2445	-0.00408305	0.0207109	0.843714
MCH	rs7955734	12	4333159	C	G	PARP11,CCND2-AS1	0.3655	0.04703	0.004398	1.086e-26	MCH	Group A	rs7955734	12	4333159	C	G	0.1399	0.0304811	0.0255551	0.232964
MCH	rs11170516	12	53752692	G	A	SP7,SP1	0.2205	-0.04021	0.005107	3.454e-15	MCH	Group A	rs11170516	12	53752692	G	A	0.07566	-0.0100075	0.0331472	0.76272
MCH	rs79105258	12	111718231	C	A	CUX2	0.25	-0.1001	0.005289	7.067e-80	MCH	Group C	rs17550549	12	111357471	C	T	0.02894	-0.00473626	0.0533099	0.929206
MCH	rs148041301	13	41269656	G	A	FOXO1,MIR320D1	0.2255	0.05384	0.005469	7.188e-23	MCH	Group B	rs111437842	13	41265982	T	A	0.008531	-0.166942	0.0956858	0.0810382
MCH	rs9573563	13	76055096	G	C	TBC1D4	0.1377	-0.03404	0.006218	4.394e-08	MCH	Group A	rs9573563	13	76055096	G	C	0.04573	0.037282	0.0430223	0.386175
MCH	rs4771651	13	110456688	G	A	IRS2,LINC00396	0.3949	-0.02417	0.004322	2.257e-08	MCH	Group A	rs4771651	13	110456688	A	G	0.4468	0.0317457	0.0180261	0.0782213
MCH	rs11854121	15	31553742	T	G	LOC283710,KLF13	0.0639	0.05638	0.009271	1.189e-09	MCH	Group A	rs11854121	15	31553742	T	G	0.07772	0.00548418	0.0327944	0.86719
MCH	rs11857609	15	66095270	T	C	DENND4A,RAB11A	0.2914	0.05134	0.004671	4.218e-28	MCH	Group A	rs11857609	15	66095270	C	T	0.2202	-0.0392845	0.0212017	0.0638981
MCH	rs11864973	16	193224	G	A	NPRL3,HBZ	0.0952	-0.149	0.007942	1.758e-78	MCH	Group B	rs112190912	16	196469	A	G	0.01811	-0.065373	0.066763	0.327491
MCH	rs7185669	16	87112164	C	T	LOC440390,LOC101928708	0.1986	0.0303	0.0055	3.589e-08	MCH	Group A	rs7185669	16	87112164	C	T	0.2753	0.0147533	0.0199024	0.458523
MCH	rs9913973	17	27195871	G	T	MIR4732,FLOT2	0.5516	-0.03534	0.004269	1.231e-16	MCH	Group B	rs10853129	17	27191960	A	G	0.2997	0.0306233	0.0193923	0.114302
MCH	rs12946563	17	29103166	C	G	SUZ12P1,CRLF3	0.163	0.03811	0.006144	5.559e-10	MCH	Group B	rs11654035	17	29136426	T	C	0.1362	-0.0536187	0.0258196	0.0378328
MCH	rs148910659	17	44132659	G	A	KANSL1	0.469	-0.04472	0.004695	1.662e-21	MCH	Group B	rs117079030;rs78781413	17	44131417	G	A	0.01951	-0.0497619	0.0635732	0.433774
MCH	rs1123339	17	47866532	G	A	KAT7	0.1554	0.03683	0.005835	2.745e-10	MCH	Group A	rs1123339	17	47866532	G	A	0.02985	0.157691	0.0521534	0.00249789
MCH	rs2748424	17	76124865	C	G	TMC6	0.1579	-0.0453	0.006608	7.09e-12	MCH	Group C	rs2748427	17	76121864	A	G	0.2242	-0.0461045	0.0211738	0.0294487
MCH	rs8095142	18	43793808	G	A	C18orf25	0.5249	-0.04126	0.004289	6.608e-22	MCH	Group A	rs8095142	18	43793808	A	G	0.2841	0.0240871	0.0196309	0.219824
MCH	rs2272783	18	55238820	A	G	FECH	0.4434	-0.0293	0.004271	6.944e-12	MCH	Group A	rs2272783	18	55238820	A	G	0.05292	0.0426192	0.0398089	0.284352
MCH	rs11669479	19	4485046	A	G	HDGFRP2	0.2935	0.03927	0.004733	1.065e-16	MCH	Group A	rs11669479	19	4485046	A	G	0.4716	0.0190757	0.0179918	0.289033
MCH	rs59252007	19	12982233	C	A	MAST1	0.0511	-0.1021	0.009653	3.867e-26	MCH	Group A	rs59252007	19	12982233	C	A	0.03729	-0.0851616	0.0467483	0.0685002
MCH	rs1043407	19	16244226	G	A	RAB8A	0.3102	0.03063	0.004562	1.893e-11	MCH	Group A	rs1043407	19	16244226	G	A	0.1231	0.0357811	0.0274506	0.192413
MCH	rs737092	20	55990405	T	C	RBM38,CTCFL	0.4874	0.04538	0.00435	1.784e-25	MCH	Group A	rs737092	20	55990405	T	C	0.4503	0.0451926	0.0178189	0.0112057
MCH	rs3747093	22	21984379	G	A	YDJC	0.4712	-0.0281	0.004443	2.552e-10	MCH	Group A	rs3747093	22	21984379	G	A	0.3029	-0.0100035	0.0194884	0.607737
MCH	rs2142718	22	32873127	G	C	FBXO7	0.7711	-0.0392	0.005011	5.154e-15	MCH	Group A	rs2142718	22	32873127	C	G	0.4532	0.0131262	0.0180621	0.467396
MCH	rs855791	22	37462936	A	G	TMPRSS6	0.4378	0.1153	0.004298	1.392e-158	MCH	Group A	rs855791	22	37462936	G	A	0.3439	-0.0643689	0.0187258	0.000587225
MCH	rs1977080	22	44330031	C	T	PNPLA3	0.452	0.02727	0.004258	1.508e-10	MCH	Group A	rs1977080	22	44330031	C	T	0.1988	0.0397865	0.0225332	0.0774489
MCH	rs131804	22	50964862	G	A	TYMP	0.7248	0.06376	0.004777	1.243e-40	MCH	Group A	rs131804	22	50964862	A	G	0.4334	-0.0125685	0.0179289	0.48329
MCHC	rs2241106	1	156218910	C	G	SMG5	0.2076	-0.04466	0.005375	9.564e-17	MCHC	Group A	rs2241106	1	156218910	C	G	0.2618	0.0190053	0.0203348	0.349985
MCHC	rs2482963	1	158596438	G	T	SPTA1	0.3796	-0.03376	0.004383	1.331e-14	MCHC	No Proxy	.	.	.	.	.	.	.	.	.
MCHC	rs28398409	1	198584022	A	G	ATP6V1G3,PTPRC	0.1572	0.03663	0.006385	9.612e-09	MCHC	Group A	rs28398409	1	198584022	A	G	0.111	0.0260112	0.028085	0.354363
MCHC	rs3811444	1	248039451	C	T	TRIM58	0.1892	0.07609	0.005444	2.187e-44	MCHC	Group A	rs3811444	1	248039451	C	T	0.3176	0.0539399	0.0191347	0.00481794
MCHC	rs4497915	2	48690596	T	G	PPP1R21	0.243	0.02959	0.005077	5.632e-09	MCHC	Group A	rs4497915	2	48690596	G	T	0.3497	-0.00242077	0.0185171	0.895988
MCHC	rs4672497	2	62523565	C	G	B3GNT2,TMEM17	0.5743	0.02578	0.004643	2.824e-08	MCHC	Group C	rs11901096	2	62528070	G	A	0.2562	-0.00642589	0.0200917	0.749099
MCHC	rs10192562	2	145184316	A	G	ZEB2	0.0782	-0.05113	0.007912	1.029e-10	MCHC	Group A	rs10192562	2	145184316	A	G	0.2109	-0.00359223	0.0213289	0.866252
MCHC	rs172111	3	38187994	T	C	MYD88,OXSR1	0.8593	0.03488	0.006249	2.371e-08	MCHC	Group A	rs172111	3	38187994	C	T	0.03274	0.0580012	0.049057	0.237077
MCHC	rs8177297	3	133491445	C	A	TF	0.399	-0.02406	0.00435	3.205e-08	MCHC	Group A	rs8177297	3	133491445	C	A	0.2536	0.0146992	0.0200737	0.464008
MCHC	rs3804139	3	195807625	T	C	TFRC	0.2324	0.04165	0.005043	1.465e-16	MCHC	Group C	rs9849934	3	195776017	C	T	0.4722	0.00744159	0.018	0.679297
MCHC	rs56287436	5	1080134	G	A	SLC12A7	0.3258	-0.06687	0.00496	1.959e-41	MCHC	Group A	rs56287436	5	1080134	G	A	0.2689	-0.0227234	0.0196727	0.24806
MCHC	rs34664	5	72154569	C	A	TNPO1	0.815	0.03327	0.005704	5.474e-09	MCHC	Group A	rs34664	5	72154569	A	C	0.2166	-0.0419328	0.0212557	0.0485214
MCHC	rs11167699	5	154050914	C	T	MIR3141,MIR1303	0.1659	0.04185	0.005707	2.245e-13	MCHC	Group A	rs11167699	5	154050914	C	T	0.1457	0.0100522	0.025091	0.688693
MCHC	rs7752579	6	16252059	T	C	GMPR	0.9419	-0.05141	0.00927	2.923e-08	MCHC	Group C	rs13218344	6	16203914	A	C	0.3254	-0.0140335	0.0188686	0.457028
MCHC	rs1799945	6	26091179	C	G	HFE	0.0297	0.0983	0.01252	4.073e-15	MCHC	Group C	rs114244018	6	26248048	G	C	0.06409	0.0468655	0.0360244	0.193279
MCHC	rs7776054	6	135418916	A	G	HBS1L,MYB	0.3456	0.07997	0.004497	9.851e-71	MCHC	Group B	rs9389268	6	135419631	A	G	0.148	0.0838798	0.0245376	0.00062986
MCHC	rs139761834	7	80174361	T	C	GNAT3,CD36	0.0454	-0.07859	0.01191	4.103e-11	MCHC	Group C	rs10267010	7	80023965	T	C	0.01943	-0.0395711	0.0642142	0.537739
MCHC	rs4548095	7	100226665	C	T	TFR2	0.8416	0.04707	0.006074	9.215e-15	MCHC	Group A	rs4548095	7	100226665	T	C	0.2767	-0.023383	0.019568	0.232103
MCHC	rs2942216	8	23434335	T	A	SLC25A37,NKX3-1	0.7229	0.02926	0.004769	8.466e-10	MCHC	Group A	rs2942216	8	23434335	A	T	0.4219	-0.000665706	0.0179363	0.970393
MCHC	rs1901282	8	42392942	C	G	SLC20A2	0.4198	0.04239	0.004336	1.412e-22	MCHC	Group A	rs1901282	8	42392942	G	C	0.2881	-0.0303673	0.0193077	0.115762
MCHC	rs8176749	9	136131188	C	T	ABO	0.1738	0.05597	0.005598	1.558e-23	MCHC	Group B	rs8176722	9	136132754	C	A	0.1159	0.0480193	0.0270807	0.0761965
MCHC	rs11245998	11	207462	A	G	BET1L,RIC8A	0.4381	-0.02987	0.004291	3.356e-12	MCHC	Group A	rs11245998	11	207462	G	A	0.3009	-0.00589227	0.0191605	0.758446
MCHC	rs651821	11	116662579	C	T	APOA5	0.6477	-0.02925	0.00441	3.279e-11	MCHC	Group A	rs651821	11	116662579	T	C	0.133	0.0204296	0.0261488	0.434636
MCHC	rs7933208	11	122939340	T	C	HSPA8,CLMP	0.3291	-0.04473	0.004528	5.123e-23	MCHC	Group A	rs7933208	11	122939340	T	C	0.07194	-0.0531459	0.0340199	0.118241
MCHC	rs113837888	12	7071129	C	T	PTPN6	0.0764	-0.05012	0.008027	4.272e-10	MCHC	Group B	rs112573441	12	7136310	A	T	0.01298	-0.156865	0.0772552	0.0423078
MCHC	rs79105258	12	111718231	C	A	CUX2	0.25	-0.05405	0.005302	2.102e-24	MCHC	Group C	rs17550549	12	111357471	C	T	0.02894	-0.0134556	0.0527442	0.798638
MCHC	rs7158239	14	65520616	G	A	CHURC1-FNTB,FNTB,MAX	0.5069	0.02854	0.004272	2.394e-11	MCHC	Group C	rs34459643	14	65579414	T	A	0.2992	0.0293797	0.0189714	0.12147
MCHC	rs11857609	15	66095270	T	C	DENND4A,RAB11A	0.2914	0.03042	0.004684	8.346e-11	MCHC	Group A	rs11857609	15	66095270	C	T	0.2202	-0.0326521	0.0209768	0.119569
MCHC	rs11864973	16	193224	G	A	NPRL3,HBZ	0.0952	-0.0904	0.007962	7.132e-30	MCHC	Group B	rs112190912	16	196469	A	G	0.01811	0.00139103	0.0660545	0.983199
MCHC	rs80305714	16	57288196	A	T	ARL2BP	0.2404	0.02887	0.005005	7.972e-09	MCHC	Group A	rs80305714	16	57288196	A	T	0.02166	0.0418647	0.0592374	0.479735
MCHC	rs837763	16	88853729	C	T	PIEZO1,CDT1	0.6249	-0.06881	0.004369	7.165e-56	MCHC	Group A	rs837763	16	88853729	T	C	0.3851	0.0193217	0.0180226	0.283683
MCHC	rs8070734	17	8245145	C	T	ODF4	0.3735	-0.03053	0.004388	3.474e-12	MCHC	Group A	rs8070734	17	8245145	C	T	0.03837	-0.0464954	0.0453574	0.305321
MCHC	rs28448745	17	27188296	A	C	MIR451B;ERAL1,MIR144,MIR451A,MIR4732	0.5516	-0.04253	0.004258	1.711e-23	MCHC	Group A	rs28448745	17	27188296	C	A	0.2183	0.0295805	0.0212611	0.164136
MCHC	rs9901595	17	42305699	G	A	UBTF,SLC4A1	0.6952	0.04032	0.004603	1.974e-18	MCHC	Group A	rs9901595	17	42305699	G	A	0.4151	0.0527099	0.0178928	0.00322039
MCHC	rs16978474	18	43314962	C	G	SLC14A1	0.3881	0.06363	0.004357	2.575e-48	MCHC	Group A	rs16978474	18	43314962	C	G	0.0779	0.0142444	0.0327507	0.663609
MCHC	rs12151021	19	1050874	A	G	ABCA7	0.4774	0.03013	0.004501	2.171e-11	MCHC	Group A	rs12151021	19	1050874	G	A	0.221	-0.0110611	0.0212647	0.602951
MCHC	rs11086054	19	17246737	A	T	MYO9B	0.3383	0.03002	0.004545	3.983e-11	MCHC	Group A	rs11086054	19	17246737	A	T	0.331	0.0114784	0.0185537	0.536141
MCHC	rs346522	19	44262545	A	G	SMG9,KCNN4	0.1359	0.04297	0.006217	4.772e-12	MCHC	Group A	rs346522	19	44262545	A	G	0.3064	0.0069889	0.0192182	0.716112
MCHC	rs855791	22	37462936	A	G	TMPRSS6	0.4378	0.08004	0.004308	4.546e-77	MCHC	Group A	rs855791	22	37462936	G	A	0.3439	-0.045281	0.0185271	0.0145237
MCV	rs34282584	1	44488466	A	C	SLC6A9	0.227	-0.03052	0.00539	1.496e-08	MCV	Group C	rs12037805	1	44497249	T	C	0.3009	-0.0164655	0.0197358	0.404114
MCV	rs681673	1	68152388	T	C	GADD45A	0.5634	0.02454	0.004261	8.403e-09	MCV	Group A	rs681673	1	68152388	C	T	0.4245	-0.00806656	0.018151	0.656743
MCV	rs1578741	1	118258703	A	C	FAM46C,GDAP2	0.3221	0.04304	0.004531	2.098e-21	MCV	Group A	rs1578741	1	118258703	A	C	0.1904	0.0048637	0.0229669	0.832286
MCV	rs4620534	1	154150448	C	A	TPM3	0.3942	0.03485	0.004329	8.313e-16	MCV	Group A	rs4620534	1	154150448	C	A	0.09054	0.0235284	0.0317736	0.458996
MCV	rs148046772	1	156283895	A	C	CCT3	0.2066	0.05597	0.005299	4.426e-26	MCV	Group B	rs2230194	1	156280971	G	A	0.01794	0.130338	0.0691884	0.0595898
MCV	rs2246434	1	158618455	G	A	SPTA1	0.3294	0.02928	0.004511	8.495e-11	MCV	Group A	rs2246434	1	158618455	G	A	0.218	0.0423468	0.0218464	0.0525762
MCV	rs34544423	1	198547233	C	G	ATP6V1G3,PTPRC	0.2044	0.07457	0.005343	2.862e-44	MCV	Group A	rs34544423	1	198547233	C	G	0.1144	0.03823	0.0283846	0.178027
MCV	rs35340377	1	248038210	G	A	TRIM58	0.1723	-0.06515	0.005888	1.866e-28	MCV	Group A	rs35340377	1	248038210	G	A	0.2631	-0.00611773	0.0207114	0.767703
MCV	rs6730558	2	8756183	C	T	LOC101929567,ID2-AS1	0.6178	-0.02963	0.004424	2.111e-11	MCV	Group A	rs6730558	2	8756183	C	T	0.4693	0.00204118	0.017973	0.90958
MCV	rs4672497	2	62523565	C	G	B3GNT2,TMEM17	0.5743	-0.0253	0.004632	4.729e-08	MCV	Group C	rs11901096	2	62528070	G	A	0.2562	-0.00251407	0.0205823	0.902783
MCV	rs12471768	2	64928603	T	C	SERTAD2,LOC101927438	0.9312	-0.04656	0.008372	2.673e-08	MCV	Group A	rs12471768	2	64928603	C	T	0.349	-0.00309587	0.0188539	0.869571
MCV	rs10164806	2	145193326	C	T	ZEB2	0.0789	-0.0778	0.007891	6.266e-23	MCV	Group A	rs10164806	2	145193326	C	T	0.2125	-0.00591216	0.0218147	0.786378
MCV	rs1047891	2	211540507	C	A	CPS1	0.1519	0.03507	0.006339	3.145e-08	MCV	Group A	rs1047891	2	211540507	C	A	0.3635	0.0147867	0.0188046	0.431673
MCV	rs9789377	2	236365350	G	A	SH3BP4,AGAP1	0.5471	0.02484	0.004248	4.966e-09	MCV	Group A	rs9789377	2	236365350	G	A	0.4081	-0.00222626	0.0183913	0.903652
MCV	rs79638618	3	16931560	C	T	PLCL2	0.0759	-0.08428	0.007993	5.402e-26	MCV	Group A	rs79638618	3	16931560	C	T	0.08874	-0.0261412	0.0318628	0.411971
MCV	rs2948097	3	20105426	A	G	KAT2B	0.4533	-0.02759	0.004301	1.41e-10	MCV	Group A	rs2948097	3	20105426	G	A	0.4096	-0.0046931	0.0183738	0.798396
MCV	rs1505307	3	24343330	T	C	THRB	0.7555	0.05772	0.005003	8.493e-31	MCV	Group A	rs1505307	3	24343330	C	T	0.457	-0.0549095	0.0181708	0.00251234
MCV	rs12490148	3	133523973	C	T	SRPRB	0.5036	-0.03225	0.004268	4.16e-14	MCV	Group A	rs12490148	3	133523973	C	T	0.3237	-0.025086	0.0194069	0.196139
MCV	rs9683085	3	142248498	G	A	ATR	0.4332	-0.05979	0.004279	2.365e-44	MCV	Group A	rs9683085	3	142248498	A	G	0.4191	0.0254588	0.0180942	0.159424
MCV	rs12638862	3	169477506	A	G	MECOM,TERC	0.6476	0.02925	0.004414	3.441e-11	MCV	Group A	rs12638862	3	169477506	A	G	0.2924	0.0272067	0.020054	0.174885
MCV	rs62410539	3	195924036	C	T	ZDHHC19	0.4493	-0.05137	0.004931	2.065e-25	MCV	Group A	rs62410539	3	195924036	C	T	0.1961	-0.0899427	0.0226842	7.3398e-05
MCV	rs1134634	4	15603069	G	C	CC2D2A	0.5542	0.02757	0.004251	8.811e-11	MCV	Group A	rs1134634	4	15603069	C	G	0.3442	-0.018886	0.0191981	0.325242
MCV	rs6835111	4	39361069	A	G	MIR1273H	0.5893	-0.03388	0.004396	1.293e-14	MCV	Group A	rs6835111	4	39361069	A	G	0.4458	-0.00915028	0.0179849	0.61091
MCV	rs218238	4	55395024	A	T	PDGFRA,KIT	0.2803	0.1147	0.004798	2.908e-126	MCV	Group B	rs218237	4	55394172	C	T	0.1134	0.103619	0.0284196	0.00026632
MCV	rs17012216	4	87889437	G	T	AFF1	0.3566	-0.02717	0.004452	1.043e-09	MCV	Group A	rs17012216	4	87889437	G	T	0.1297	-0.0254895	0.0269141	0.343605
MCV	rs887027	4	110898815	C	A	EGF	0.2138	-0.03206	0.005192	6.608e-10	MCV	Group A	rs887027	4	110898815	C	A	0.03192	-0.0737712	0.051132	0.149088
MCV	rs13108419	4	122687238	A	G	PP12613	0.5425	0.02454	0.004284	1.009e-08	MCV	Group A	rs13108419	4	122687238	A	G	0.3697	-0.0208535	0.01874	0.265804
MCV	rs4449583	5	1284135	C	T	TERT	0.3473	-0.06654	0.004953	3.828e-41	MCV	Group B	rs7725218	5	1282414	G	A	0.4654	-0.0301276	0.0179467	0.0932043
MCV	rs56084922	5	111061883	A	G	STARD4-AS1	0.3077	0.03111	0.004579	1.095e-11	MCV	Group A	rs56084922	5	111061883	A	G	0.1127	0.00755333	0.0286707	0.792202
MCV	rs34165383	5	154026473	C	G	MIR3141,MIR1303	0.1664	0.04359	0.00586	1.017e-13	MCV	Group A	rs34165383	5	154026473	C	G	0.112	0.0666949	0.0287531	0.0203642
MCV	rs875741	5	173287851	G	A	LINC01485,CPEB4	0.27	-0.03172	0.004754	2.517e-11	MCV	Group A	rs875741	5	173287851	A	G	0.4611	-0.021681	0.017996	0.228292
MCV	rs9477074	6	16269363	T	C	GMPR	0.9478	-0.06553	0.00948	4.757e-12	MCV	Group C	rs13218344	6	16203914	A	C	0.3254	0.00720995	0.0193293	0.709144
MCV	rs198833	6	26114508	G	A	HIST1H1T,HIST1H2BC	0.9708	-0.08815	0.01264	3.114e-12	MCV	Group C	rs142869490	6	26202364	G	A	0.0588	0.0752791	0.0378773	0.0468729
MCV	rs112390170	6	31235746	G	A	HLA-C	0.3453	0.02908	0.004482	8.685e-11	MCV	Group A	rs9264579	6	31235746	A	G	0.4446	0.00695422	0.0182812	0.703647
MCV	rs9349205	6	41925159	G	A	CCND3	0.1909	-0.1465	0.005482	2.025e-157	MCV	Group A	rs9349205	6	41925159	G	A	0.1394	-0.0835752	0.0259647	0.00128726
MCV	rs13191948	6	109634599	C	T	CCDC162P,CD164	0.0975	0.07101	0.007144	2.817e-23	MCV	Group A	rs13191948	6	109634599	C	T	0.3009	0.0333994	0.0196029	0.0884179
MCV	rs9399137	6	135419018	T	C	HBS1L,MYB	0.3456	0.1718	0.004487	9.566e-321	MCV	Group A	rs9399137	6	135419018	T	C	0.1371	0.116588	0.026034	7.52417e-06
MCV	rs628751	6	139838419	C	A	LINC01625,LOC100132735	0.2244	-0.06162	0.005063	4.455e-34	MCV	Group A	rs628751	6	139838419	A	C	0.47	0.0508554	0.0180443	0.00482685
MCV	rs4709818	6	164459375	C	T	QKI,MEAT6	0.4048	-0.03891	0.004336	2.879e-19	MCV	Group A	rs4709818	6	164459375	T	C	0.4551	0.0162502	0.0181171	0.369745
MCV	rs6592965	7	50427982	G	A	IKZF1	0.3114	0.05302	0.004653	4.483e-30	MCV	Group A	rs6592965	7	50427982	G	A	0.4443	0.0657841	0.018231	0.000308128
MCV	rs739385	7	92682609	G	A	LOC101927497,SAMD9	0.1865	-0.04389	0.005458	8.874e-16	MCV	Group A	rs739385	7	92682609	G	A	0.1551	-0.0291371	0.0247984	0.24001
MCV	rs7383856	7	100242411	G	A	ACTL6B	0.5271	0.03573	0.004555	4.385e-15	MCV	Group A	rs7383856	7	100242411	G	A	0.03084	0.0238692	0.0532642	0.654061
MCV	rs80207740	8	21779937	C	G	XPO7	0.3458	0.04693	0.004622	3.223e-24	MCV	Group A	rs80207740	8	21779937	C	G	0.09765	-0.00404311	0.0303238	0.893932
MCV	rs2915594	8	30401367	T	C	RBPMS	0.1315	0.03483	0.00626	2.635e-08	MCV	Group A	rs2915594	8	30401367	T	C	0.326	-0.00855546	0.0192318	0.65642
MCV	rs4368963	8	42344238	G	T	SLC20A2	0.3738	0.02648	0.004378	1.46e-09	MCV	Group A	rs4368963	8	42344238	G	T	0.2991	0.00960926	0.0196373	0.624604
MCV	rs2290707	8	103251255	C	A	RRM2B	0.3491	0.03638	0.004597	2.508e-15	MCV	Group A	rs2290707	8	103251255	C	A	0.01546	-0.0565556	0.0729677	0.438294
MCV	rs56261297	8	145066853	C	T	GRINA	0.164	0.03373	0.005901	1.087e-08	MCV	Group A	rs56261297	8	145066853	C	T	0.418	0.0127364	0.0184449	0.489872
MCV	rs10758656	9	4852599	A	G	RCL1	0.4678	-0.07883	0.004294	2.752e-75	MCV	Group A	rs10758656	9	4852599	A	G	0.1502	-0.0623308	0.025366	0.0140001
MCV	rs8176743	9	136131415	C	T	ABO	0.1776	-0.07104	0.00553	9.073e-38	MCV	Group B	rs8176722	9	136132754	C	A	0.1159	-0.035193	0.0277419	0.204589
MCV	rs75085022	10	46129269	A	C	ZFAND4	0.1197	0.09077	0.006652	2.168e-42	MCV	Group A	rs75085022	10	46129269	A	C	0.02844	0.0204309	0.0554598	0.712582
MCV	rs17720193	10	51577841	T	C	NCOA4,TIMM23B	0.1182	0.09483	0.006947	2.042e-42	MCV	Group A	rs17720193	10	51577841	T	C	0.01571	0.0110559	0.0743882	0.88185
MCV	rs12412214	10	101276256	G	A	GOT1,LINC01475	0.4447	0.03102	0.004265	3.508e-13	MCV	Group A	rs12412214	10	101276256	G	A	0.197	0.0265147	0.0227052	0.242895
MCV	rs7916093	10	105718386	T	C	OBFC1,SLK	0.3194	-0.03673	0.00532	5.079e-12	MCV	Group A	rs7916093	10	105718386	T	C	0.09327	0.000939781	0.0310906	0.975886
MCV	rs3782122	11	205780	T	A	BET1L	0.1248	0.04663	0.006387	2.863e-13	MCV	Group A	rs3782122	11	205780	T	A	0.03431	-0.00931266	0.0498371	0.851769
MCV	rs472109	11	9770318	G	C	SWAP70	0.3808	-0.02551	0.004366	5.101e-09	MCV	Group B	rs378825	11	9766932	G	A	0.3513	0.010405	0.018854	0.581034
MCV	rs60718933	11	16038553	T	A	SOX6	0.4317	0.03047	0.004284	1.14e-12	MCV	Group A	rs60718933	11	16038553	T	A	0.05376	0.0277148	0.0398948	0.487246
MCV	rs239260	11	64983703	G	A	SLC22A20	0.6854	-0.02748	0.004894	1.953e-08	MCV	Group B	rs184734	11	64982203	C	T	0.2256	0.042725	0.0216525	0.0484717
MCV	rs4237579	11	108279201	A	G	C11orf65	0.4795	-0.03278	0.004314	2.989e-14	MCV	Group A	rs4237579	11	108279201	G	A	0.2715	0.0144563	0.0202453	0.475191
MCV	rs651821	11	116662579	C	T	APOA5	0.6477	0.02616	0.0044	2.738e-09	MCV	Group A	rs651821	11	116662579	T	C	0.133	0.0194229	0.0267873	0.468404
MCV	rs7955734	12	4333159	C	G	PARP11,CCND2-AS1	0.3655	0.04971	0.004399	1.297e-29	MCV	Group A	rs7955734	12	4333159	C	G	0.1399	0.022573	0.0259013	0.383481
MCV	rs2460882	12	53787953	T	C	SP1	0.2144	-0.04244	0.005381	3.111e-15	MCV	Group B	rs3741651	12	53777171	A	G	0.08227	-0.0206114	0.0324419	0.525211
MCV	rs79105258	12	111718231	C	A	CUX2	0.25	-0.08474	0.005289	8.824e-58	MCV	Group C	rs17550549	12	111357471	C	T	0.02894	-0.00385204	0.0540321	0.943166
MCV	rs487915	12	121176549	C	T	ACADS	0.2862	0.02875	0.005078	1.503e-08	MCV	Group C	rs11065174	12	121061258	C	T	0.1053	-0.0348468	0.0296907	0.240531
MCV	rs148041301	13	41269656	G	A	FOXO1,MIR320D1	0.2255	0.05715	0.005471	1.528e-25	MCV	Group B	rs111437842	13	41265982	T	A	0.008531	-0.166517	0.0969683	0.0859363
MCV	rs9573563	13	76055096	G	C	TBC1D4	0.1377	-0.03898	0.006221	3.685e-10	MCV	Group A	rs9573563	13	76055096	G	C	0.04573	0.0196216	0.0436051	0.652722
MCV	rs4771651	13	110456688	G	A	IRS2,LINC00396	0.3949	-0.0244	0.004322	1.643e-08	MCV	Group A	rs4771651	13	110456688	A	G	0.4468	0.0311988	0.0182703	0.0877055
MCV	rs117531891	14	24691151	C	T	NEDD8,NEDD8-MDP1	0.0747	-0.05117	0.008081	2.414e-10	MCV	Group C	rs3742506	14	24725141	G	A	0.07591	-0.0171259	0.0339167	0.6136
MCV	rs4906190	14	102783508	A	G	ZNF839	0.307	0.02643	0.004706	1.958e-08	MCV	Group B	rs10145749	14	102782109	C	T	0.1659	0.0466711	0.0241025	0.0528237
MCV	rs11855741	15	31553371	G	C	LOC283710,KLF13	0.0639	0.06517	0.009273	2.103e-12	MCV	Group A	rs11855741	15	31553371	G	C	0.07756	0.016763	0.0333004	0.614691
MCV	rs11857609	15	66095270	T	C	DENND4A,RAB11A	0.2914	0.04421	0.004672	3.019e-21	MCV	Group A	rs11857609	15	66095270	C	T	0.2202	-0.0391253	0.021489	0.0686504
MCV	rs11864973	16	193224	G	A	NPRL3,HBZ	0.0952	-0.1242	0.007943	4.505e-55	MCV	Group B	rs112190912	16	196469	A	G	0.01811	-0.071924	0.0676674	0.287825
MCV	rs2278557	16	30093779	C	G	PPP4C	0.2918	0.02628	0.004657	1.68e-08	MCV	Group A	rs2278557	16	30093779	C	G	0.2539	0.0254952	0.0205457	0.214642
MCV	rs861400	16	88862343	C	G	PIEZO1,CDT1	0.6687	0.04426	0.004916	2.197e-19	MCV	Group A	rs861400	16	88862343	G	C	0.3622	0.000791673	0.0186804	0.966196
MCV	rs28847895	17	27172520	T	C	FAM222B,ERAL1	0.2978	0.02774	0.004701	3.586e-09	MCV	Group B	rs12943388	17	27168486	G	A	0.2565	0.034905	0.0206446	0.0908841
MCV	rs148910659	17	44132659	G	A	KANSL1	0.469	-0.04697	0.004696	1.498e-23	MCV	Group B	rs117079030;rs78781413	17	44131417	G	A	0.01951	-0.0135254	0.0644344	0.833739
MCV	rs1123339	17	47866532	G	A	KAT7	0.1554	0.03808	0.005837	6.873e-11	MCV	Group A	rs1123339	17	47866532	G	A	0.02985	0.149978	0.0528599	0.00454997
MCV	rs2748424	17	76124865	C	G	TMC6	0.1579	-0.04962	0.006611	6.104e-14	MCV	Group C	rs2748427	17	76121864	A	G	0.2242	-0.0438232	0.0214607	0.0411491
MCV	rs8095142	18	43793808	G	A	C18orf25	0.5249	-0.04156	0.004289	3.322e-22	MCV	Group A	rs8095142	18	43793808	A	G	0.2841	0.0241825	0.0198958	0.224192
MCV	rs2272783	18	55238820	A	G	FECH	0.4434	-0.02483	0.004272	6.2e-09	MCV	Group A	rs2272783	18	55238820	A	G	0.05292	0.0352975	0.0403482	0.38167
MCV	rs11669479	19	4485046	A	G	HDGFRP2	0.2935	0.0379	0.004733	1.159e-15	MCV	Group A	rs11669479	19	4485046	A	G	0.4716	0.0125618	0.0182356	0.490908
MCV	rs75921602	19	12993513	A	T	DNASE2,KLF1	0.051	-0.1143	0.009678	3.566e-32	MCV	Group B	rs59252007	19	12982233	C	A	0.03729	-0.0944875	0.0473816	0.0461325
MCV	rs346522	19	44262545	A	G	SMG9,KCNN4	0.1359	-0.03464	0.006205	2.371e-08	MCV	Group A	rs346522	19	44262545	A	G	0.3064	-0.0132229	0.0196875	0.501814
MCV	rs737092	20	55990405	T	C	RBM38,CTCFL	0.4874	0.05739	0.004351	1.015e-39	MCV	Group A	rs737092	20	55990405	T	C	0.4503	0.0497404	0.0180603	0.0058848
MCV	rs8137950	22	21969640	T	C	UBE2L3	0.4448	-0.04441	0.004507	6.599e-23	MCV	Group B	rs8139079	22	21971632	T	G	0.2462	-0.010697	0.0209441	0.609533
MCV	rs3827335	22	32883282	A	G	FBXO7	0.7664	-0.03865	0.005028	1.503e-14	MCV	Group A	rs3827335	22	32883282	G	A	0.4807	0.0198883	0.0181732	0.273791
MCV	rs855791	22	37462936	A	G	TMPRSS6	0.4378	0.08912	0.004297	1.596e-95	MCV	Group A	rs855791	22	37462936	G	A	0.3439	-0.0585077	0.0189795	0.00205141
MCV	rs5758884	22	43105156	G	C	A4GALT	0.7976	-0.0302	0.005408	2.354e-08	MCV	Group B	rs9623671	22	43113434	T	C	0.4642	0.0474017	0.0180984	0.00881588
MCV	rs2294433	22	44329275	G	A	PNPLA3	0.4521	0.02651	0.004257	4.709e-10	MCV	Group A	rs2294433	22	44329275	G	A	0.1956	0.0564184	0.0229954	0.0141489
MCV	rs140522	22	50971266	T	C	ODF3B	0.7328	0.07375	0.00477	6.453e-54	MCV	Group A	rs140522	22	50971266	C	T	0.2635	-0.025822	0.020528	0.208432
Na	rs7538978	1	46505054	G	A	PIK3R3	0.6754	-0.0293	0.004242	4.967e-12	Na	Group A	rs7538978	1	46505054	A	G	0.4043	-0.0128246	0.0183996	0.4858
Na	rs4664048	2	162582254	A	T	SLC4A10	0.8982	-0.04489	0.006658	1.557e-11	Na	Group A	rs4664048	2	162582254	T	A	0.128	0.0467139	0.0267945	0.0812621
Na	rs7557395	2	224512860	A	G	SCG2,AP1S3	0.1934	-0.0362	0.004997	4.294e-13	Na	Group A	rs7557395	2	224512860	A	G	0.1961	-0.0245151	0.0226944	0.280041
Na	rs4919683	10	104585125	C	A	WBP1L,CYP17A1	0.4847	-0.03086	0.00395	5.582e-15	Na	Group A	rs4919683	10	104585125	C	A	0.4381	-0.0232888	0.018338	0.204094
Na	rs7113624	11	87219093	G	A	TMEM135,RAB38	0.2139	-0.0348	0.005052	5.662e-12	Na	Group A	rs7113624	11	87219093	G	A	0.1628	-0.0267595	0.0243303	0.271401
Na	rs11109811	12	78842069	C	G	NAV3,SYT1	0.1168	-0.03808	0.006166	6.581e-10	Na	Group A	rs11109811	12	78842069	C	G	0.08393	-0.0587649	0.0327551	0.0728027
Na	rs113918189	12	94719017	C	T	CEP83	0.3648	-0.02345	0.004259	3.649e-08	Na	Group A	rs113918189	12	94719017	C	T	0.07012	0.0166495	0.0359419	0.643196
Na	rs79105258	12	111718231	C	A	CUX2	0.25	0.02995	0.004953	1.481e-09	Na	Group C	rs17550549	12	111357471	C	T	0.02894	-0.0437027	0.0543573	0.421403
Na	rs2273640	14	93799221	G	A	BTBD7	0.3612	0.03188	0.00427	8.296e-14	Na	Group A	rs2273640	14	93799221	G	A	0.15	-0.0124069	0.0251477	0.621759
Na	rs35487869	15	53931308	C	A	WDR72	0.2667	-0.0284	0.004473	2.173e-10	Na	Group A	rs35487869	15	53931308	A	C	0.4658	0.00111557	0.0182147	0.951164
Na	rs39999	16	69653696	C	G	NFAT5	0.8522	-0.04633	0.005719	5.47e-16	Na	Group A	rs39999	16	69653696	G	C	0.09666	0.0450932	0.0308429	0.143733
Na	rs34562254	17	16842991	G	A	TNFRSF13B	0.3696	-0.02544	0.004138	7.871e-10	Na	Group A	rs34562254	17	16842991	G	A	0.1284	0.0457606	0.0275653	0.096898
Na	rs35397826	17	66270082	A	G	SLC16A6	0.1592	0.03115	0.005431	9.752e-09	Na	Group A	rs35397826	17	66270082	A	G	0.06681	0.0164832	0.0364768	0.651355
Plt	rs61784824	1	46211347	A	G	IPP	0.3592	-0.02894	0.004544	1.905e-10	Plt	Group A	rs61784824	1	46211347	A	G	0.3928	-0.0109228	0.0179335	0.542478
Plt	rs12041331	1	156869714	G	A	PEAR1	0.4436	0.03112	0.004268	3.07e-13	Plt	Group A	rs12041331	1	156869714	G	A	0.1947	0.0550541	0.0222498	0.0133475
Plt	rs6662263	1	171944242	A	G	DNM3	0.7973	-0.04289	0.005243	2.799e-16	Plt	Group A	rs6662263	1	171944242	G	A	0.09542	0.0662608	0.0302586	0.0285375
Plt	rs7529925	1	199007208	C	T	LINC01221	0.81	0.03982	0.005387	1.439e-13	Plt	Group A	rs7529925	1	199007208	T	C	0.3243	-0.0227932	0.0186717	0.222186
Plt	rs752307	1	226551529	C	G	PARP1	0.5994	0.02424	0.004312	1.893e-08	Plt	Group A	rs752307	1	226551529	G	C	0.1612	-0.0146086	0.0239657	0.542151
Plt	rs4925747	1	248036554	G	A	TRIM58	0.3688	0.0271	0.00441	7.99e-10	Plt	Group A	rs4925747	1	248036554	G	A	0.2744	0.0342227	0.0195592	0.0801701
Plt	rs1260326	2	27730940	T	C	GCKR	0.4409	-0.04103	0.00426	5.923e-22	Plt	Group A	rs1260326	2	27730940	C	T	0.4231	0.0395906	0.0179945	0.0277968
Plt	rs78685880	2	160706544	A	G	LY75,LY75-CD302	0.0255	0.1177	0.01458	6.704e-16	Plt	Group C	rs80271049	2	160874333	T	C	0.03886	-0.0135388	0.0459686	0.768359
Plt	rs6779488	3	12270661	A	G	SYN2,PPARG	0.2093	-0.03158	0.005186	1.131e-09	Plt	Group A	rs6779488	3	12270661	A	G	0.04433	-0.0577294	0.0421075	0.170375
Plt	rs1354034	3	56849749	T	C	ARHGEF3	0.541	0.04552	0.004228	4.984e-27	Plt	Group A	rs1354034	3	56849749	T	C	0.4854	0.111172	0.0175129	2.18133e-10
Plt	rs12637184	3	169487437	G	A	ACTRT3	0.638	-0.02466	0.004454	3.09e-08	Plt	Group A	rs12637184	3	169487437	G	A	0.2405	-0.0162885	0.0207076	0.43152
Plt	rs6141	3	184090266	C	T	THPO	0.4475	0.06477	0.004362	7.064e-50	Plt	Group A	rs6141	3	184090266	T	C	0.2849	-0.0287795	0.0192242	0.134381
Plt	rs6828057	4	3389811	A	G	RGS12	0.6156	0.02887	0.00439	4.816e-11	Plt	Group A	rs6828057	4	3389811	A	G	0.491	-0.00845307	0.0177983	0.634832
Plt	rs12119	4	7033671	C	T	LOC100129931	0.5291	0.03324	0.004427	6.01e-14	Plt	Group A	rs12119	4	7033671	C	T	0.3045	0.00093225	0.0188851	0.960629
Plt	rs58185614	4	48782249	T	C	FRYL	0.2734	-0.04039	0.005021	8.703e-16	Plt	Group C	rs6447662	4	48782647	C	A	0.2976	0.00191546	0.0190385	0.91986
Plt	rs74887316	4	53048611	C	T	SPATA18,USP46	0.225	-0.04127	0.005394	2.005e-14	Plt	Group A	rs74887316	4	53048611	C	T	0.01009	0.0460501	0.0890817	0.605196
Plt	rs141749350	4	55400607	A	G	PDGFRA,KIT	0.2897	0.03035	0.005233	6.671e-09	Plt	Group B	rs218258	4	55405113	T	A	0.1135	0.0444544	0.0276956	0.10847
Plt	rs6852997	4	57812765	T	A	REST,NOA1	0.3858	-0.02931	0.004347	1.559e-11	Plt	Group A	rs6852997	4	57812765	T	A	0.1419	0.0512225	0.0249715	0.0402437
Plt	rs11569142	4	110931939	G	T	EGF	0.2127	-0.05721	0.005174	2.048e-28	Plt	Group A	rs11569142	4	110931939	G	T	0.03266	-0.130392	0.049239	0.00809346
Plt	rs2736100	5	1286516	C	A	TERT	0.6067	-0.04449	0.004325	8.171e-25	Plt	Group A	rs2736100	5	1286516	C	A	0.3744	-0.0151268	0.0181893	0.405619
Plt	rs459193	5	55806751	A	G	C5orf67	0.4666	-0.02332	0.00425	4.091e-08	Plt	Group A	rs459193	5	55806751	G	A	0.4571	0.0187173	0.0176635	0.289298
Plt	rs78922867	5	60797758	G	C	ZSWIM6	0.149	0.04936	0.006172	1.266e-15	Plt	Group B	rs150187198	5	60753480	C	G	0.04903	0.0483758	0.0414941	0.243676
Plt	rs56116444	5	111061847	T	G	STARD4-AS1	0.3076	-0.04379	0.004566	8.645e-22	Plt	Group A	rs56116444	5	111061847	T	G	0.113	-0.0429119	0.028015	0.125585
Plt	rs6881942	5	141518653	C	T	NDFIP1	0.6352	0.02602	0.004369	2.595e-09	Plt	Group A	rs6881942	5	141518653	T	C	0.4195	-0.0177525	0.0182131	0.329704
Plt	rs4543312	5	159620492	T	C	FABP6	0.7846	0.04605	0.005464	3.489e-17	Plt	Group A	rs4543312	5	159620492	C	T	0.08525	-0.0485172	0.0313552	0.121781
Plt	rs11957129	5	177610211	C	T	NHP2,GMCL1P1	0.5048	-0.02492	0.004374	1.223e-08	Plt	Group B	rs10074768	5	177610700	A	G	0.298	0.00831385	0.0191936	0.6649
Plt	rs3736675	6	22111148	G	A	CASC15	0.0484	0.07432	0.009944	7.805e-14	Plt	Group A	rs3736675	6	22111148	G	A	0.03134	-0.0163656	0.0501235	0.744042
Plt	rs210143	6	33546930	T	C	BAK1	0.7817	0.05484	0.005063	2.435e-27	Plt	Group A	rs210143	6	33546930	C	T	0.2677	-0.0685135	0.0199508	0.000594473
Plt	rs77660021	6	36431499	A	G	KCTD20	0.1467	0.07478	0.00607	7.11e-35	Plt	Group A	rs77660021	6	36431499	A	G	0.09087	-0.0201467	0.0305515	0.509618
Plt	rs146253696	6	52717765	G	A	GSTA5,GSTA3	0.1167	0.03938	0.006828	8.071e-09	Plt	Group A	rs146253696	6	52717765	G	A	0.04367	0.0736339	0.0427494	0.0849872
Plt	rs9399137	6	135419018	T	C	HBS1L,MYB	0.3456	0.1049	0.004476	2.103e-121	Plt	Group A	rs9399137	6	135419018	T	C	0.1371	0.0653709	0.0254041	0.0100752
Plt	rs139761834	7	80174361	T	C	GNAT3,CD36	0.0454	-0.1004	0.01184	2.229e-17	Plt	Group C	rs10267010	7	80023965	T	C	0.01943	-0.0263991	0.0641116	0.680509
Plt	rs12333599	7	99252179	G	C	CYP3A5	0.236	-0.03015	0.005129	4.153e-09	Plt	Group B	rs776739	7	99283696	T	C	0.1851	0.0273454	0.0224716	0.223647
Plt	rs67036916	7	106367636	G	A	CCDC71L,PIK3CG	0.1921	-0.03918	0.005862	2.338e-11	Plt	Group A	rs67036916	7	106367636	G	A	0.2709	-0.0613595	0.0198803	0.00202561
Plt	rs2343592	8	106572270	A	G	ZFPM2	0.3467	-0.03023	0.004484	1.573e-11	Plt	Group B	rs34826779	8	106570964	G	T	0.3879	-0.0775481	0.0178584	1.40943e-05
Plt	rs62859560	8	116546531	T	C	TRPS1	0.7076	-0.02961	0.005178	1.079e-08	Plt	No Proxy	.	.	.	.	.	.	.	.	.
Plt	rs385893	9	4763176	T	C	AK3,RCL1	0.7566	0.07749	0.004954	3.705e-55	Plt	Group A	rs385893	9	4763176	T	C	0.3766	0.0681764	0.0184139	0.000213543
Plt	rs10757287	9	22143570	A	T	CDKN2B-AS1,DMRTA1	0.5569	-0.03822	0.004314	7.946e-19	Plt	Group A	rs10757287	9	22143570	A	T	0.1509	-0.0640568	0.0247823	0.00974414
Plt	rs2316806	9	91476600	T	C	MIR4289,C9orf47	0.5772	-0.02803	0.004758	3.856e-09	Plt	Group B	rs10867124	9	91458400	A	T	0.3135	0.0175616	0.0190037	0.355427
Plt	rs58088508	9	99087217	G	C	SLC35D2	0.5258	0.02927	0.004228	4.409e-12	Plt	Group B	rs11792848	9	99089943	G	A	0.2638	0.03371	0.0199246	0.0906686
Plt	rs1896995	10	65365385	C	T	REEP3	0.5254	0.04105	0.004359	4.638e-21	Plt	Group A	rs1896995	10	65365385	C	T	0.4768	0.0670193	0.0179353	0.000186432
Plt	rs2068888	10	94839642	G	A	CYP26A1,MYOF	0.6213	-0.02961	0.004352	1.018e-11	Plt	Group A	rs2068888	10	94839642	G	A	0.4028	-0.0546547	0.0179183	0.00228676
Plt	rs17127170	10	111992222	T	C	MXI1	0.2852	-0.02566	0.004667	3.867e-08	Plt	Group A	rs17127170	10	111992222	T	C	0.1107	-0.0315853	0.0280924	0.26087
Plt	rs17305868	11	5701883	A	G	TRIM5	0.4546	0.02593	0.004226	8.539e-10	Plt	Group A	rs17305868	11	5701883	A	G	0.4463	-0.00743212	0.017797	0.676236
Plt	rs97384	11	61624181	T	C	FADS2	0.5875	-0.03504	0.004764	1.92e-13	Plt	Group A	rs97384	11	61624181	C	T	0.3952	0.016532	0.0178557	0.354515
Plt	rs662799	11	116663707	G	A	APOA5	0.6476	0.02899	0.004389	3.949e-11	Plt	Group A	rs662799	11	116663707	A	G	0.1322	0.0106949	0.0261909	0.683021
Plt	rs7108857	11	119077003	C	T	CBL	0.4543	0.0532	0.004367	3.857e-34	Plt	Group C	rs7104210	11	119073886	T	G	0.3335	0.0385023	0.0188145	0.0407157
Plt	rs34038797	12	740009	C	G	NINJ2	0.3771	-0.02839	0.004378	8.89e-11	Plt	Group A	rs34038797	12	740009	C	G	0.4315	-0.0453774	0.017845	0.0109948
Plt	rs1006409	12	29435675	A	G	LOC100506606	0.5669	-0.02947	0.004258	4.518e-12	Plt	Group A	rs1006409	12	29435675	A	G	0.4024	-0.0450681	0.0178579	0.0116123
Plt	rs10876550	12	54712308	G	A	NFE2,COPZ1	0.7115	0.03377	0.00464	3.369e-13	Plt	Group A	rs10876550	12	54712308	A	G	0.252	-0.049673	0.0204683	0.0152319
Plt	rs2950389	12	56985558	C	A	RBMS2	0.2906	0.0296	0.005029	3.975e-09	Plt	Group A	rs2950389	12	56985558	C	A	0.2061	0.0212214	0.0219195	0.332969
Plt	rs10431427	12	93883139	C	T	MRPL42	0.2834	0.02646	0.004738	2.339e-08	Plt	Group A	rs10431427	12	93883139	C	T	0.324	0.0204318	0.0188243	0.277747
Plt	rs619010	12	111974823	A	G	ATXN2	0.8305	0.1258	0.005789	9.579e-105	Plt	Group A	rs619010	12	111974823	G	A	0.4963	-0.0318563	0.0174996	0.0686982
Plt	rs12581983	12	120670966	C	G	PXN	0.518	-0.02531	0.004272	3.144e-09	Plt	Group B	rs2283364	12	120672347	C	G	0.2061	-0.00780871	0.0214294	0.715565
Plt	rs4148435	13	95899716	C	A	ABCC4	0.7143	0.05872	0.004695	6.911e-36	Plt	Group A	rs4148435	13	95899716	A	C	0.1557	-0.0138635	0.0243456	0.569055
Plt	rs11618989	13	110489152	C	T	IRS2,LINC00396	0.1312	-0.0378	0.00625	1.461e-09	Plt	Group A	rs11618989	13	110489152	C	T	0.07839	-0.0481707	0.0327758	0.141642
Plt	rs28372734	14	24711798	C	G	TINF2	0.0747	0.06324	0.008114	6.456e-15	Plt	Group C	rs3742506	14	24725141	G	A	0.07591	-0.0411772	0.0331464	0.214133
Plt	rs3784138	14	69396389	T	C	ACTN1	0.6757	-0.03059	0.004563	2.025e-11	Plt	Group A	rs3784138	14	69396389	T	C	0.1828	-0.0240637	0.0229362	0.294106
Plt	rs9635298	14	101172542	C	T	LINC00523,DLK1	0.3046	-0.02927	0.004579	1.635e-10	Plt	Group A	rs9635298	14	101172542	C	T	0.1675	-0.0753193	0.0236337	0.00143787
Plt	rs944002	14	103572815	A	G	EXOC3L4	0.2453	0.04699	0.004898	8.497e-22	Plt	Group A	rs944002	14	103572815	A	G	0.1943	0.0307917	0.0223146	0.16762
Plt	rs2816648	14	105708289	C	T	BRF1	0.1459	0.03488	0.006369	4.347e-08	Plt	Group A	rs2816648	14	105708289	C	T	0.2666	0.0160584	0.019948	0.420813
Plt	rs1522744	15	65187874	C	T	PLEKHO2,ANKDD1A	0.836	0.03539	0.005706	5.547e-10	Plt	Group A	rs1522744	15	65187874	C	T	0.2488	0.0413025	0.0201588	0.0404764
Plt	rs4783183	16	85415465	C	G	MIR5093,GSE1	0.7671	-0.03388	0.005056	2.065e-11	Plt	Group A	rs4783183	16	85415465	G	C	0.1452	0.0248342	0.0250143	0.320808
Plt	rs28634651	16	88553198	T	C	ZFPM1	0.522	-0.03057	0.004774	1.528e-10	Plt	Group B	rs12597024	16	88551153	T	C	0.4086	-0.0170597	0.0177984	0.337814
Plt	rs72835078	17	4826592	G	T	CHRNE,GP1BA	0.1187	0.1075	0.006581	5.461e-60	Plt	Group C	rs7221186	17	4813685	C	G	0.2471	0.0689695	0.0201132	0.000605674
Plt	rs7221322	17	33873772	A	G	SLFN12L,SLFN14	0.4977	0.03049	0.004277	1.017e-12	Plt	Group A	rs7221322	17	33873772	G	A	0.4401	-0.0399859	0.0178417	0.0250167
Plt	rs8076752	17	57564386	G	A	LINC01476	0.6842	-0.02477	0.004537	4.796e-08	Plt	Group A	rs8076752	17	57564386	A	G	0.4463	0.0111869	0.0175586	0.524049
Plt	rs11082304	18	20720973	G	T	CABLES1	0.5241	-0.03845	0.004235	1.093e-19	Plt	Group A	rs11082304	18	20720973	G	T	0.364	-0.113758	0.0184071	6.40426e-10
Plt	rs17841683	18	42084513	C	G	LINC01478	0.2518	0.03424	0.004965	5.358e-12	Plt	Group A	rs17841683	18	42084513	C	G	0.1193	0.0314372	0.0273022	0.249546
Plt	rs2360742	19	10740574	T	C	SLC44A2	0.6203	-0.02757	0.0046	2.063e-09	Plt	Group A	rs2360742	19	10740574	C	T	0.295	0.0340753	0.0191445	0.0750926
Plt	rs12982956	19	17238413	A	G	MYO9B	0.3376	-0.0254	0.004501	1.665e-08	Plt	Group B	rs7255902	19	17239693	A	G	0.2692	-0.0100005	0.0197063	0.611821
Plt	rs2251250	19	36043097	T	C	ATP4A	0.768	-0.02856	0.005028	1.343e-08	Plt	Group A	rs2251250	19	36043097	C	T	0.4347	0.0013311	0.0179035	0.940733
Plt	rs497453	19	56639861	A	C	ZNF787,ZNF444	0.6811	-0.03897	0.004593	2.163e-17	Plt	Group A	rs497453	19	56639861	C	A	0.02257	0.0481308	0.0592034	0.416233
Plt	rs13042885	20	1924707	C	T	SIRPA,PDYN	0.6806	-0.04727	0.00457	4.494e-25	Plt	Group A	rs13042885	20	1924707	C	T	0.374	-0.0129476	0.017941	0.470491
Plt	rs62205397	20	57597011	C	T	TUBB1	0.1191	0.05138	0.006557	4.701e-15	Plt	Group A	rs62205397	20	57597011	C	T	0.158	-0.00684606	0.0239774	0.775245
Plt	rs147310751	22	19688234	A	T	LINC00895,SEPT5	0.0936	-0.0485	0.007506	1.039e-10	Plt	Group B	rs59900889	22	19693328	G	A	0.01273	-0.0537345	0.0789691	0.49622
Plt	rs1977081	22	44330128	T	C	PNPLA3	0.4558	-0.04145	0.004274	3.125e-22	Plt	Group A	rs1977081	22	44330128	T	C	0.194	-0.0319762	0.0225071	0.155399
PT	rs7521392	1	95250560	G	A	LINC01057	0.4101	0.03832	0.005952	1.218e-10	PT	Group A	rs7521392	1	95250560	A	G	0.4998	-0.0128467	0.018408	0.485249
PT	rs6013	1	169487821	G	T	F5	0.085	0.2086	0.01052	1.854e-87	PT	Group B	rs12025910	1	169478781	A	G	0.1099	0.266287	0.0286468	1.46472e-20
PT	rs1313566	2	27748904	G	A	GCKR,C2orf16	0.4358	0.03744	0.005959	3.332e-10	PT	Group A	rs1313566	2	27748904	A	G	0.4923	-0.0501338	0.0180753	0.00554379
PT	rs2066861	4	155527436	C	T	FGG	0.4907	-0.05413	0.005846	2.044e-20	PT	Group A	rs2066861	4	155527436	C	T	0.174	0.00231322	0.0238262	0.922657
PT	rs927826	10	20220846	G	T	PLXDC2	0.7241	-0.05882	0.006589	4.369e-19	PT	Group A	rs927826	10	20220846	T	G	0.2841	0.0551029	0.0199841	0.00582756
PT	rs10761723	10	64955581	C	T	JMJD1C	0.4932	0.0405	0.00585	4.423e-12	PT	Group A	rs10761723	10	64955581	C	T	0.4195	0.0145165	0.0185667	0.434299
PT	rs2070850	11	46741495	C	T	F2	0.5512	-0.04035	0.006674	1.478e-09	PT	Group A	rs2070850	11	46741495	C	T	0.1405	-0.0321818	0.0261679	0.218765
PT	rs6041	13	113772707	G	A	F7	0.0688	0.3987	0.0119	4.772e-246	PT	Group A	rs6041	13	113772707	G	A	0.2004	0.653909	0.0223776	1.03312e-187
PT	rs867186	20	33764554	A	G	PROCR	0.0408	-0.1495	0.01481	5.635e-24	PT	Group A	rs867186	20	33764554	A	G	0.1044	-0.208763	0.02959	1.72378e-12
RBC	rs148046772	1	156283895	A	C	CCT3	0.2066	-0.04182	0.005296	2.857e-15	RBC	Group B	rs11264477	1	156321154	C	T	0.1812	0.0446176	0.0200877	0.0263419
RBC	rs79112896	1	198581330	T	C	ATP6V1G3,PTPRC	0.1884	-0.04968	0.005703	2.998e-18	RBC	Group B	rs12754047	1	198582636	T	C	0.1112	-0.039533	0.0245784	0.107738
RBC	rs366684	1	214187262	G	C	PROX1	0.714	-0.02934	0.004822	1.17e-09	RBC	Group A	rs366684	1	214187262	C	G	0.256	0.0265583	0.0175574	0.130367
RBC	rs12614953	2	43421461	T	C	LOC102723854,ZFP36L2	0.7591	-0.03046	0.005433	2.049e-08	RBC	Group A	rs12614953	2	43421461	C	T	0.3985	0.0146735	0.0156357	0.348005
RBC	rs10168349	2	46360907	G	C	PRKCE	0.1648	-0.07229	0.005721	1.367e-36	RBC	Group A	rs10168349	2	46360907	G	C	0.3375	-0.0176094	0.01623	0.277927
RBC	rs10164806	2	145193326	C	T	ZEB2	0.0789	0.05205	0.007884	4.067e-11	RBC	Group A	rs10164806	2	145193326	C	T	0.2125	0.0117269	0.0186399	0.529264
RBC	rs144614991	3	16966681	C	T	PLCL2	0.0769	0.06019	0.007942	3.502e-14	RBC	Group B	rs115952894	3	16950359	A	G	0.1014	-0.016415	0.0256592	0.522347
RBC	rs1505307	3	24343330	T	C	THRB	0.7555	-0.03347	0.004999	2.138e-11	RBC	Group A	rs1505307	3	24343330	C	T	0.457	0.0158767	0.0155263	0.306515
RBC	rs6780250	3	142179497	T	C	ATR	0.4339	0.02525	0.004318	4.951e-09	RBC	Group A	rs6780250	3	142179497	C	T	0.4092	-0.0164645	0.0155331	0.289164
RBC	rs3772190	3	169500487	G	A	MYNN	0.6454	-0.02421	0.004405	3.892e-08	RBC	Group A	rs3772190	3	169500487	G	A	0.2353	0.004341	0.0182521	0.812008
RBC	rs62410539	3	195924036	C	T	ZDHHC19	0.4493	0.03232	0.004928	5.434e-11	RBC	Group A	rs62410539	3	195924036	C	T	0.1961	0.0390731	0.0193828	0.0438148
RBC	rs62310771	4	39371096	C	T	MIR1273H	0.5531	0.02728	0.004325	2.842e-10	RBC	Group A	rs62310771	4	39371096	C	T	0.4694	-0.00731344	0.0152417	0.631348
RBC	rs218238	4	55395024	A	T	PDGFRA,KIT	0.2803	-0.09843	0.004794	1.139e-93	RBC	Group B	rs218237	4	55394172	C	T	0.1134	-0.0861274	0.0242835	0.000390024
RBC	rs12509595	4	81182554	T	C	PRDM8,FGF5	0.3009	0.02663	0.004727	1.769e-08	RBC	Group A	rs12509595	4	81182554	T	C	0.2069	0.0208514	0.0191417	0.276014
RBC	rs6845791	4	83916644	T	C	LIN54	0.1947	-0.03327	0.005764	7.839e-09	RBC	No Proxy	.	.	.	.	.	.	.	.	.
RBC	rs4240356	4	145042250	C	G	GYPA	0.5525	0.02522	0.004435	1.295e-08	RBC	Group B	rs4450876	4	145044173	C	T	0.2708	-0.030151	0.0174612	0.0842143
RBC	rs4449583	5	1284135	C	T	TERT	0.3473	0.04855	0.004949	1.005e-22	RBC	Group B	rs7725218	5	1282414	G	A	0.4654	0.011308	0.0153348	0.460874
RBC	rs3797733	5	111083859	T	C	NREP	0.3527	-0.02694	0.004432	1.214e-09	RBC	Group A	rs3797733	5	111083859	T	C	0.2166	-0.0185287	0.0187857	0.323977
RBC	rs7447593	5	176824137	C	G	SLC34A1	0.3102	0.02862	0.004637	6.738e-10	RBC	Group A	rs7447593	5	176824137	C	G	0.3216	0.0134981	0.0165397	0.414441
RBC	rs138854355	6	28187466	C	T	TOB2P1	0.0365	0.06824	0.01239	3.681e-08	RBC	No Proxy	.	.	.	.	.	.	.	.	.
RBC	rs116577252	6	32693506	C	T	HLA-DQB1,HLA-DQA2	0.0554	0.07041	0.0103	8.009e-12	RBC	Group B	rs1042116	6	32798548	G	A	0.01712	-0.0823996	0.0581064	0.156167
RBC	rs1410492	6	41907855	G	C	CCND3	0.1915	0.07398	0.005392	7.61e-43	RBC	Group A	rs1410492	6	41907855	G	C	0.1438	0.0343664	0.0217781	0.114559
RBC	rs833806	6	44031083	T	G	LOC101929705	0.8788	0.04522	0.007414	1.065e-09	RBC	Group A	rs833806	6	44031083	G	T	0.05805	-0.000167209	0.0328132	0.995934
RBC	rs13191948	6	109634599	C	T	CCDC162P,CD164	0.0975	-0.0549	0.00714	1.485e-14	RBC	Group A	rs13191948	6	109634599	C	T	0.3009	-0.0384755	0.016749	0.0216087
RBC	rs9376090	6	135411228	T	C	HBS1L,MYB	0.345	-0.1404	0.004452	2.328e-218	RBC	Group A	rs9376090	6	135411228	T	C	0.1325	-0.113808	0.0224937	4.20268e-07
RBC	rs4709818	6	164459375	C	T	QKI,MEAT6	0.4048	0.0258	0.004333	2.624e-09	RBC	Group A	rs4709818	6	164459375	T	C	0.4551	-0.00220235	0.0154805	0.88687
RBC	rs1533988	7	1293010	A	T	UNCX,MICALL2	0.3328	-0.03621	0.005191	3.034e-12	RBC	Group B	rs13230625	7	1286244	A	G	0.4975	0.0261185	0.0152094	0.0859313
RBC	rs6592965	7	50427982	G	A	IKZF1	0.3114	-0.03984	0.00465	1.051e-17	RBC	Group A	rs6592965	7	50427982	G	A	0.4443	-0.0222342	0.0155777	0.153491
RBC	rs73406759	7	92348316	T	G	CDK6	0.1541	0.03202	0.005843	4.266e-08	RBC	Group A	rs73406759	7	92348316	T	G	0.1379	0.00985211	0.0224791	0.661185
RBC	rs62482241	7	100235508	G	A	TFR2	0.1492	0.05201	0.005951	2.334e-18	RBC	Group A	rs62482241	7	100235508	G	A	0.2453	0.0712839	0.0177957	6.18371e-05
RBC	rs10758658	9	4856877	G	A	RCL1	0.4655	0.03646	0.004304	2.4e-17	RBC	Group A	rs10758658	9	4856877	G	A	0.136	0.0141584	0.0226094	0.531172
RBC	rs2519093	9	136141870	C	T	ABO	0.2752	-0.06646	0.004726	6.63e-45	RBC	Group A	rs2519093	9	136141870	C	T	0.0998	-0.0383567	0.025573	0.133643
RBC	rs112297763	10	46069436	T	C	MARCH8	0.1495	-0.03935	0.005914	2.851e-11	RBC	Group A	rs112297763	10	46069436	T	C	0.04367	-0.0686564	0.038124	0.0717237
RBC	rs75901817	10	51575535	C	G	NCOA4,TIMM23B	0.1182	-0.04409	0.006939	2.091e-10	RBC	Group A	rs75901817	10	51575535	C	G	0.01571	-0.00955847	0.0635621	0.880465
RBC	rs12413565	10	101285116	C	A	LINC01475	0.4536	-0.02848	0.004254	2.163e-11	RBC	Group A	rs12413565	10	101285116	C	A	0.1931	-0.00372818	0.0195638	0.848866
RBC	rs142108859	10	103165587	C	A	BTRC	0.0367	0.06481	0.01166	2.726e-08	RBC	Group C	rs144147971	10	103976029	T	C	0.0186	-0.0037489	0.0577365	0.948229
RBC	rs3782122	11	205780	T	A	BET1L	0.1248	-0.04825	0.006385	4.126e-14	RBC	Group A	rs3782122	11	205780	T	A	0.03431	0.00866998	0.0425841	0.838669
RBC	rs509360	11	61548559	A	G	MYRF	0.3955	0.02414	0.004335	2.553e-08	RBC	Group B	rs174530	11	61546592	A	G	0.2779	0.0103596	0.0171198	0.545097
RBC	rs594153	11	108131646	T	G	ATM	0.47	0.02958	0.004343	9.666e-12	RBC	Group B	rs679782	11	108116700	C	T	0.2159	-0.0216024	0.0186745	0.24736
RBC	rs16929368	12	2523772	T	A	CACNA1C	0.3348	0.02843	0.004792	2.968e-09	RBC	Group A	rs16929368	12	2523772	T	A	0.3906	0.0092595	0.0158855	0.559968
RBC	rs7955734	12	4333159	C	G	PARP11,CCND2-AS1	0.3655	-0.04824	0.004395	4.946e-28	RBC	Group A	rs7955734	12	4333159	C	G	0.1399	-0.0378104	0.0221318	0.0875583
RBC	rs2958137	12	57151329	A	G	PRIM1,HSD17B6	0.4371	0.02659	0.004361	1.076e-09	RBC	Group C	rs7311160	12	57068867	C	T	0.332	-0.0177292	0.0162509	0.275285
RBC	rs79105258	12	111718231	C	A	CUX2	0.25	0.05973	0.005284	1.265e-29	RBC	Group C	rs17550549	12	111357471	C	T	0.02894	-0.0222557	0.0461685	0.629768
RBC	rs111437842	13	41265982	T	A	FOXO1,MIR320D1	0.234	-0.04176	0.005403	1.078e-14	RBC	Group A	rs111437842	13	41265982	T	A	0.008531	-0.0305314	0.0828807	0.712592
RBC	rs9573567	13	76057383	G	A	TBC1D4,COMMD6	0.158	0.0333	0.005794	9.039e-09	RBC	Group A	rs9573567	13	76057383	G	A	0.04639	-0.00547791	0.0369349	0.882096
RBC	rs627804	15	65734040	A	C	IGDCC4,DPP8	0.6966	0.02655	0.004783	2.849e-08	RBC	Group B	rs11634345	15	65740737	G	A	0.4903	-0.0256858	0.0153813	0.0949325
RBC	rs11864973	16	193224	G	A	NPRL3,HBZ	0.0952	0.05568	0.007933	2.241e-12	RBC	Group B	rs112190912	16	196469	A	G	0.01811	-0.0291562	0.0578194	0.614076
RBC	rs3809627	16	30103160	C	A	TBX6	0.6589	0.03384	0.004675	4.509e-13	RBC	Group A	rs3809627	16	30103160	C	A	0.4544	0.0230104	0.015456	0.136548
RBC	rs148910659	17	44132659	G	A	KANSL1	0.469	0.03728	0.004692	1.964e-15	RBC	Group B	rs117079030;rs78781413	17	44131417	G	A	0.01951	0.0449128	0.055057	0.414643
RBC	rs2748424	17	76124865	C	G	TMC6	0.1579	0.05188	0.006605	3.985e-15	RBC	Group C	rs2748427	17	76121864	A	G	0.2242	0.0141734	0.0183374	0.439568
RBC	rs4807205	19	2167878	A	G	DOT1L	0.5539	0.02369	0.004303	3.704e-08	RBC	Group A	rs4807205	19	2167878	A	G	0.479	0.0487014	0.015422	0.00158901
RBC	rs117062702	19	12982291	C	T	MAST1	0.0511	0.08591	0.009646	5.295e-19	RBC	Group B	rs59252007	19	12982233	C	A	0.03729	0.116761	0.040486	0.00392683
RBC	rs10423902	19	33764862	G	A	SLC7A10,CEBPA	0.6097	0.02371	0.004349	4.975e-08	RBC	Group A	rs10423902	19	33764862	A	G	0.4511	0.00106823	0.0155912	0.945375
RBC	rs131780	22	50982539	C	G	ODF3B,KLHDC7B	0.2357	0.03247	0.005198	4.173e-10	RBC	Group A	rs131780	22	50982539	C	G	0.1686	0.00426643	0.0206887	0.836619
sCr	rs848302	1	16316119	T	A	ZBTB17,C1orf64	0.6897	-0.02697	0.003964	1.018e-11	sCr	Group A	rs848302	1	16316119	A	T	0.1244	0.0316566	0.0204966	0.122472
sCr	rs9887774	1	23702384	A	C	ZNF436-AS1,TCEA3	0.3131	-0.02645	0.003973	2.776e-11	sCr	Group B	rs9887775	1	23702531	A	G	0.1883	-0.0283188	0.0171638	0.09896
sCr	rs2990246	1	155197602	G	C	GBAP1	0.8448	-0.03958	0.005573	1.221e-12	sCr	Group B	rs2974929	1	155197268	C	T	0.4761	0.0347224	0.0132577	0.00881773
sCr	rs34720381	1	171455322	C	T	PRRC2C	0.0693	0.0417	0.007267	9.567e-09	sCr	Group A	rs34720381	1	171455322	C	T	0.02042	0.0190036	0.0468881	0.685259
sCr	rs4665987	2	27755825	G	A	GCKR,C2orf16	0.5759	-0.03616	0.003805	2.021e-21	sCr	Group A	rs4665987	2	27755825	G	A	0.2545	-0.0237626	0.0154186	0.123277
sCr	rs11123169	2	113967075	C	T	PSD4,PAX8	0.7321	-0.03103	0.004114	4.603e-14	sCr	Group A	rs11123169	2	113967075	T	C	0.3677	0.0289982	0.013867	0.0365133
sCr	rs36096257	2	122038783	G	A	TFCP2L1	0.0524	0.0613	0.008328	1.836e-13	sCr	Group B	rs7596689	2	122039095	A	C	0.08963	-0.00244909	0.0235985	0.917343
sCr	rs16856823	2	170200452	A	T	LRP2	0.1929	-0.04923	0.004744	3.161e-25	sCr	Group C	rs831038	2	170201858	C	T	0.4407	-0.0243154	0.0133442	0.0684296
sCr	rs715	2	211543055	T	C	CPS1	0.1631	0.03693	0.005244	1.883e-12	sCr	Group A	rs715	2	211543055	T	C	0.3682	-1.6815e-05	0.0139272	0.999037
sCr	rs35925637	2	217676628	T	A	IGFBP5,TNP1	0.4865	-0.02148	0.003645	3.816e-09	sCr	Group A	rs35925637	2	217676628	T	A	0.3351	-0.0218072	0.014066	0.121057
sCr	rs307558	3	12095130	G	A	SYN2	0.7437	-0.02628	0.004258	6.785e-10	sCr	Group B	rs307598	3	12102273	C	T	0.09686	0.0266338	0.02249	0.236313
sCr	rs4690095	4	3421309	C	T	RGS12	0.4697	0.02386	0.003684	9.344e-11	sCr	Group A	rs4690095	4	3421309	C	T	0.3812	0.0178317	0.0138062	0.196506
sCr	rs142647267	4	77401452	C	T	SHROOM3	0.2167	0.04954	0.004406	2.491e-29	sCr	Group A	rs142647267;rs28817415	4	77401452	C	T	0.3001	0.0498907	0.0145905	0.000627581
sCr	rs10857147	4	81181072	A	T	PRDM8,FGF5	0.3014	-0.03533	0.004281	1.533e-16	sCr	Group A	rs10857147	4	81181072	A	T	0.2144	0.00255666	0.0164624	0.876583
sCr	rs6851943	4	101124422	G	T	LOC101929353	0.4594	0.02146	0.003695	6.26e-09	sCr	Group B	rs3765637	4	101114121	A	T	0.2002	0.0259569	0.0166354	0.118678
sCr	rs7714709	5	34510387	G	A	C1QTNF3-AMACR,RAI14	0.7292	-0.03079	0.004365	1.731e-12	sCr	Group B	rs13169378	5	34514974	T	C	0.1835	0.024983	0.017168	0.145611
sCr	rs11742501	5	151107096	T	C	CTB-113P19.1,ATOX1	0.0944	-0.03778	0.00624	1.407e-09	sCr	Group B	rs4958490	5	151107594	T	C	0.2422	0.00724826	0.0156302	0.642837
sCr	rs3812036	5	176813404	C	T	SLC34A1	0.2532	0.03549	0.004248	6.545e-17	sCr	Group A	rs3812036	5	176813404	C	T	0.212	0.0754503	0.0164588	4.55754e-06
sCr	rs143933372	6	31099239	T	C	PSORS1C1	0.0887	-0.03607	0.00638	1.578e-08	sCr	Group B	rs3778630	6	31091328	G	A	0.02283	0.054344	0.0453525	0.230817
sCr	rs115151282	6	32600411	C	T	HLA-DRB1,HLA-DQA1	0.3459	0.02839	0.004487	2.489e-10	sCr	Group A	rs9272117	6	32600411	C	T	0.4204	-0.0129038	0.0136603	0.344855
sCr	rs6935129	6	34371707	A	G	RPS10-NUDT3	0.4365	-0.0216	0.003791	1.222e-08	sCr	Group A	rs6935129	6	34371707	G	A	0.1396	0.00937482	0.0190809	0.623201
sCr	rs35985639	6	41673580	G	A	TFEB	0.2755	-0.02412	0.004216	1.058e-08	sCr	Group A	rs35985639	6	41673580	G	A	0.1635	-0.0439438	0.0181334	0.0153776
sCr	rs881858	6	43806609	G	A	VEGFA,LINC01512	0.8792	0.03291	0.00559	3.933e-09	sCr	Group A	rs881858	6	43806609	A	G	0.42	-0.00555278	0.0134327	0.679329
sCr	rs142516820	6	54003052	A	G	MLIP	0.0222	0.09646	0.01305	1.437e-13	sCr	Group C	rs12524739	6	54033006	T	C	0.1333	-0.0147081	0.019572	0.452361
sCr	rs6907843	6	90109374	C	T	RRAGD	0.084	0.04016	0.006813	3.757e-09	sCr	Group B	rs9451208	6	90066902	A	G	0.4582	-0.0257159	0.0132669	0.0525811
sCr	rs241812	6	100890991	A	G	SIM1	0.5705	-0.02155	0.003686	5.072e-09	sCr	Group A	rs241812	6	100890991	A	G	0.3931	-0.00557921	0.0136222	0.682123
sCr	rs2781656	6	131882571	C	T	AKAP7,ARG1	0.3202	0.02604	0.003918	3.015e-11	sCr	Group A	rs2781656	6	131882571	C	T	0.2687	0.0289171	0.0150279	0.0543272
sCr	rs316020	6	160669081	A	G	SLC22A2	0.9485	0.0553	0.008178	1.366e-11	sCr	Group A	rs316020	6	160669081	G	A	0.1129	-0.0557481	0.0210992	0.00823731
sCr	rs1533988	7	1293010	A	T	UNCX,MICALL2	0.3328	0.0572	0.004462	1.28e-37	sCr	Group B	rs13230625	7	1286244	A	G	0.4975	-0.0302652	0.0132127	0.021986
sCr	rs898696	7	155672649	T	G	SHH,LOC389602	0.4785	-0.02056	0.003688	2.489e-08	sCr	Group A	rs898696	7	155672649	G	T	0.4244	-0.0133914	0.0134282	0.318639
sCr	rs1705694	8	23769618	A	G	STC1,ADAM28	0.8364	-0.03389	0.004966	8.804e-12	sCr	Group A	rs1705694	8	23769618	G	A	0.3584	-0.0110724	0.0139616	0.427741
sCr	rs75834729	8	130371638	C	T	CCDC26	0.29	-0.02413	0.004	1.621e-09	sCr	Group A	rs75834729	8	130371638	C	T	0.05293	-0.0253922	0.0303353	0.402565
sCr	rs7475348	10	69965177	C	T	MYPN	0.315	-0.03327	0.004025	1.386e-16	sCr	Group A	rs7475348	10	69965177	C	T	0.3375	-0.0442097	0.0143036	0.00199607
sCr	rs75174967	10	104277093	G	A	SUFU	0.1516	0.02849	0.005131	2.808e-08	sCr	Group B	rs12241531	10	104407792	G	A	0.05573	0.0200557	0.0294956	0.496532
sCr	rs10840341	11	2116493	T	A	H19,IGF2	0.529	0.02327	0.003809	1.007e-09	sCr	Group A	rs10840341	11	2116493	A	T	0.4575	-0.00744919	0.0135307	0.581949
sCr	rs963837	11	30749090	T	C	MPPED2,DCDC5	0.3432	-0.03989	0.004218	3.116e-21	sCr	Group A	rs963837	11	30749090	T	C	0.4108	-0.0538445	0.013475	6.44531e-05
sCr	rs2279238	11	47282024	C	T	NR1H3	0.6497	-0.02137	0.003809	2.028e-08	sCr	Group A	rs2279238	11	47282024	C	T	0.1976	-0.00491481	0.0168152	0.770069
sCr	rs691329	11	50388005	C	G	LOC646813,OR4A5	0.6662	-0.02212	0.003953	2.178e-08	sCr	Group B	rs1589625	11	50499101	C	A	0.2864	0.003847	0.0147775	0.794611
sCr	rs10459012	11	55091574	C	A	TRIM51HP,OR4A16	0.3255	0.02215	0.003885	1.187e-08	sCr	Group A	rs10459012	11	55091574	C	A	0.2527	0.0150522	0.0154502	0.329936
sCr	rs7123489	11	65524252	C	A	RNASEH2C,AP5B1	0.1593	0.03034	0.005054	1.926e-09	sCr	Group A	rs7123489	11	65524252	C	A	0.3182	0.00263135	0.0142904	0.853909
sCr	rs2511162	11	77927101	A	G	GAB2	0.4402	-0.02077	0.00368	1.666e-08	sCr	Group A	rs2511162	11	77927101	A	G	0.3716	-0.0232165	0.0137535	0.0914032
sCr	rs3782787	12	3358261	C	G	TSPAN9	0.2567	0.02715	0.004162	6.945e-11	sCr	Group A	rs3782787	12	3358261	C	G	0.2371	-0.00229168	0.0160613	0.88654
sCr	rs4399402	12	23899593	A	G	SOX5	0.8176	-0.02775	0.004774	6.13e-09	sCr	Group A	rs4399402	12	23899593	G	A	0.2507	0.0182093	0.0152931	0.233774
sCr	rs1275609	12	76271183	G	A	KRR1,PHLDA1	0.5936	-0.02821	0.003987	1.477e-12	sCr	Group A	rs1275609	12	76271183	G	A	0.2944	0.0252985	0.0145188	0.0814267
sCr	rs7971845	12	110260702	C	G	TRPV4	0.2701	-0.02743	0.004603	2.544e-09	sCr	Group A	rs7971845	12	110260702	C	G	0.4094	-0.012708	0.0135486	0.348268
sCr	rs79105258	12	111718231	C	A	CUX2	0.25	0.04589	0.004553	6.884e-24	sCr	Group C	rs17550549	12	111357471	C	T	0.02894	0.054401	0.0400904	0.174794
sCr	rs67332916	13	42749711	C	T	DGKH	0.398	-0.02647	0.003918	1.406e-11	sCr	Group A	rs67332916	13	42749711	C	T	0.1239	-0.0248148	0.0204543	0.225062
sCr	rs716877	13	72347448	C	G	DACH1	0.1492	0.03724	0.005142	4.374e-13	sCr	Group A	rs716877	13	72347448	G	C	0.4668	-0.00598703	0.0133381	0.653529
sCr	rs8023655	15	51125319	T	C	SPPL2A,AP4E1	0.2066	-0.02691	0.004531	2.881e-09	sCr	Group A	rs8023655	15	51125319	T	C	0.1665	0.00868674	0.0180574	0.630473
sCr	rs10518732	15	53939042	G	C	WDR72	0.3923	-0.0452	0.003708	3.474e-34	sCr	Group A	rs10518732	15	53939042	G	C	0.1528	-0.000680888	0.0185428	0.970708
sCr	rs7177266	15	76195940	C	T	FBXO22	0.5049	0.02833	0.004195	1.444e-11	sCr	Group A	rs7177266	15	76195940	T	C	0.3372	-0.00404929	0.0140769	0.773612
sCr	rs16972495	15	81148739	A	C	CEMIP	0.2514	-0.02353	0.004206	2.223e-08	sCr	Group A	rs16972495	15	81148739	A	C	0.1096	-0.0158929	0.0213269	0.456148
sCr	rs10794486	15	99301535	G	A	IGF1R	0.4754	-0.02708	0.003716	3.193e-13	sCr	Group A	rs10794486	15	99301535	A	G	0.4063	0.0119853	0.0137555	0.383585
sCr	rs77924615	16	20392332	G	A	PDILT	0.2193	-0.06802	0.004417	1.665e-53	sCr	Group A	rs77924615	16	20392332	G	A	0.1193	-0.0438598	0.0204256	0.0317695
sCr	rs12935539	16	51754991	T	C	SALL1,LINC01571	0.3153	0.02436	0.003974	8.817e-10	sCr	Group A	rs12935539	16	51754991	T	C	0.3006	0.0364169	0.0147143	0.0133263
sCr	rs7212715	17	37607904	C	T	MED1	0.7474	0.03478	0.004864	8.616e-13	sCr	Group A	rs7212715	17	37607904	T	C	0.2703	-0.0378231	0.0150136	0.0117603
sCr	rs9895661	17	59456589	C	T	BCAS3	0.4776	-0.04348	0.004178	2.297e-25	sCr	Group A	rs9895661	17	59456589	T	C	0.3166	0.0374249	0.0144855	0.00977714
sCr	rs16942751	18	24393213	C	A	PCAT18,AQP4	0.2962	0.02425	0.004075	2.643e-09	sCr	Group A	rs16942751	18	24393213	C	A	0.182	-0.024651	0.0173379	0.155084
sCr	rs2337106	18	46460903	C	G	SMAD7	0.5328	-0.02167	0.003704	4.926e-09	sCr	Group A	rs2337106	18	46460903	G	C	0.366	0.0144386	0.0139108	0.299295
sCr	rs549752	18	77158225	A	G	NFATC1	0.6824	-0.04186	0.004005	1.431e-25	sCr	Group A	rs549752	18	77158225	A	G	0.3646	-0.0300423	0.013738	0.0287568
sCr	rs7247977	19	33358355	T	C	SLC7A9	0.6591	-0.02202	0.003879	1.371e-08	sCr	Group A	rs7247977	19	33358355	T	C	0.4807	-0.0292503	0.0133468	0.0284112
sCr	rs6026578	20	57463472	C	G	LOC101927932	0.7227	-0.02583	0.004086	2.578e-10	sCr	Group A	rs6026578	20	57463472	G	C	0.3895	0.00787674	0.0138128	0.568509
sCr	rs75530000	21	37781046	C	T	CHAF1B	0.2399	0.03013	0.004799	3.435e-10	sCr	Group C	rs218651	21	37780148	C	T	0.3498	-0.0176058	0.0139172	0.205857
sCr	rs17001974	22	40877384	C	T	MKL1	0.2991	-0.02934	0.003993	1.997e-13	sCr	Group A	rs17001974	22	40877384	C	T	0.1181	-0.00826093	0.0207499	0.690542
TBil	rs28946889	2	234671462	G	T	UGT1A1,UGT1A10,UGT1A3,UGT1A4,UGT1A5,UGT1A6,UGT1A7,UGT1A8,UGT1A9	0.5174	-0.3275	0.004312	2.880e-1255	TBil	Group A	rs28946889	2	234671462	G	T	0.276	-0.269836	0.0200081	1.88261e-41
TBil	rs1711171	3	136020541	T	C	PCCB	0.8134	-0.04514	0.005469	1.536e-16	TBil	Group A	rs1711171	3	136020541	C	T	0.2631	0.0556159	0.0205919	0.006916
TBil	rs28432336	4	87984331	A	G	AFF1	0.4726	0.02425	0.004412	3.914e-08	TBil	Group A	rs28432336	4	87984331	A	G	0.2916	0.0439255	0.0196518	0.0254048
TBil	rs2647074	6	32574360	C	T	HLA-DRB1,HLA-DQA1	0.2177	0.03828	0.006061	2.682e-10	TBil	Group A	rs2647074	6	32574360	C	T	0.2911	-0.0138128	0.0194455	0.477497
TBil	rs56049491	9	93980558	T	A	AUH	0.2121	-0.03704	0.005286	2.433e-12	TBil	Group A	rs56049491	9	93980558	T	A	0.2173	-0.0280727	0.0215128	0.191916
TBil	rs10822168	10	65165184	G	A	JMJD1C	0.4636	-0.02888	0.004329	2.531e-11	TBil	Group A	rs10822168	10	65165184	G	A	0.4197	-0.0253656	0.0182948	0.165597
TBil	rs835278	10	94809799	A	T	EXOC6	0.6617	0.02743	0.004506	1.136e-09	TBil	Group C	rs835273	10	94796504	A	T	0.4416	-0.0028771	0.0178838	0.87219
TBil	rs1661052	11	2942593	G	A	SLC22A18	0.92	-0.05614	0.00855	5.157e-11	TBil	Group A	rs1661052	11	2942593	A	G	0.07863	0.0242021	0.0332638	0.466871
TBil	rs73233620	12	21024862	T	G	SLCO1B3	0.2121	0.1136	0.0052	8.166e-106	TBil	Group A	rs73233620	12	21024862	T	G	0.04143	0.0101822	0.0450443	0.821165
TBil	rs10846742	12	125308682	G	A	SCARB1	0.3286	-0.03092	0.00469	4.313e-11	TBil	Group A	rs10846742	12	125308682	A	G	0.2833	0.024931	0.0197083	0.205871
TBil	rs855791	22	37462936	A	G	TMPRSS6	0.4378	0.02357	0.004314	4.675e-08	TBil	Group A	rs855791	22	37462936	G	A	0.3439	-0.000708074	0.0187649	0.9699
TC	rs45576433	1	55517301	A	G	PCSK9	0.1294	-0.0619	0.006188	1.46e-23	TC	Group A	rs45576433	1	55517301	A	G	0.1081	-0.0174371	0.0293839	0.552899
TC	rs61775910	1	62993403	G	A	DOCK7	0.145	-0.03518	0.005615	3.724e-10	TC	Group B	rs10889338	1	62984897	C	T	0.2597	-0.0793626	0.0210474	0.000162818
TC	rs646776	1	109818530	C	T	CELSR2	0.9279	0.08159	0.007572	4.53e-27	TC	Group A	rs646776	1	109818530	T	C	0.1816	-0.16737	0.0238202	2.11938e-12
TC	rs557933	1	234853268	A	C	LOC101927787,LINC01132	0.7098	0.02899	0.004321	1.964e-11	TC	Group A	rs557933	1	234853268	C	A	0.4257	-0.00685413	0.0186565	0.713331
TC	rs75352129	2	20848192	C	T	HS1BP3	0.0522	0.1304	0.009929	2.014e-39	TC	Group C	rs78872016	2	20870820	G	T	0.02733	0.0366977	0.0554029	0.507729
TC	rs1260326	2	27730940	T	C	GCKR	0.4409	-0.03525	0.003927	2.8e-19	TC	Group A	rs1260326	2	27730940	C	T	0.4231	0.0435972	0.0186855	0.0196372
TC	rs12713468	2	62983213	G	A	EHBP1	0.2296	-0.02551	0.004669	4.678e-08	TC	Group A	rs12713468	2	62983213	G	A	0.367	-0.0475057	0.0188695	0.0118162
TC	rs58143210	4	3425030	C	T	RGS12	0.4006	-0.02242	0.004038	2.826e-08	TC	Group A	rs58143210	4	3425030	C	T	0.1911	-0.0350186	0.0231773	0.130813
TC	rs11748027	5	74909972	C	T	ANKDD1B	0.5397	0.05115	0.004073	3.494e-36	TC	Group A	rs11748027	5	74909972	C	T	0.4772	0.0540496	0.0180736	0.0027849
TC	rs11745603	5	156394518	C	T	TIMD4,HAVCR1	0.819	0.04524	0.005539	3.167e-16	TC	Group A	rs11745603	5	156394518	T	C	0.4861	-0.058992	0.0182816	0.00125157
TC	rs6970673	7	26014642	C	T	MIR148A,NFE2L3	0.3924	-0.02274	0.003982	1.118e-08	TC	Group A	rs6970673	7	26014642	C	T	0.43	-0.0320693	0.0183502	0.080528
TC	rs55935382	7	50289669	C	A	C7orf72,IKZF1	0.4336	0.02268	0.003928	7.728e-09	TC	Group A	rs55935382	7	50289669	C	A	0.3408	-0.00368683	0.0191005	0.846941
TC	rs116961202	8	59382311	A	G	UBXN2B,CYP7A1	0.2869	-0.0377	0.004353	4.625e-18	TC	Group A	rs116961202	8	59382311	A	G	0.01422	-0.00569189	0.0784909	0.942191
TC	rs2737252	8	116663898	G	A	TRPS1	0.2696	-0.02657	0.00439	1.432e-09	TC	Group A	rs2737252	8	116663898	G	A	0.1179	-0.0750755	0.0288391	0.00923428
TC	rs6982502	8	126479362	C	T	TRIB1,LINC00861	0.5641	-0.03211	0.003904	1.947e-16	TC	Group A	rs6982502	8	126479362	C	T	0.4439	-0.0561261	0.0183767	0.00225662
TC	rs2575876	9	107665739	G	A	ABCA1	0.2746	-0.05618	0.004351	3.83e-38	TC	Group A	rs2575876	9	107665739	G	A	0.2949	-0.0343047	0.0199085	0.0848665
TC	rs9411378	9	136145425	C	A	ABO	0.2562	0.05115	0.004638	2.766e-28	TC	Group C	rs507666	9	136149399	G	A	0.1002	0.0416967	0.0302997	0.168778
TC	rs78295286	10	74665524	G	T	OIT3	0.0892	-0.04575	0.007686	2.639e-09	TC	Group B	rs74145916	10	74454487	C	T	0.02588	0.0364662	0.0570108	0.522409
TC	rs57594838	10	114025182	T	G	GPAM,TECTB	0.2874	-0.02677	0.004324	5.935e-10	TC	Group A	rs57594838	10	114025182	T	G	0.2225	-0.0212031	0.0219564	0.334198
TC	rs97384	11	61624181	T	C	FADS2	0.5875	0.03637	0.004383	1.058e-16	TC	Group A	rs97384	11	61624181	C	T	0.3952	0.00452016	0.0185073	0.807047
TC	rs75542613	11	116679155	G	A	APOA5,APOA4	0.071	-0.06857	0.008708	3.399e-15	TC	Group A	rs75542613	11	116679155	G	A	0.1203	-0.0538643	0.0286382	0.0599913
TC	rs2243616	12	121406370	G	T	XLOC_009911,HNF1A-AS1	0.4935	-0.02495	0.004022	5.502e-10	TC	Group B	rs2251468	12	121405126	A	C	0.497	0.00993905	0.0181325	0.583599
TC	rs67053123	12	125353810	T	A	SCARB1,UBC	0.288	0.02568	0.004418	6.18e-09	TC	Group A	rs67053123	12	125353810	T	A	0.08021	0.00615402	0.0337336	0.855245
TC	rs1800588	15	58723675	C	T	LIPC	0.506	0.05965	0.003889	4.253e-53	TC	Group B	rs1077834	15	58723479	T	C	0.2318	0.0452284	0.0214149	0.0346862
TC	rs56156922	16	56987369	T	C	HERPUD1,CETP	0.2173	0.05698	0.00481	2.306e-32	TC	Group B	rs12446515	16	56987015	C	T	0.2486	0.0503017	0.02086	0.0158917
TC	rs77303550	16	72079657	C	T	DHODH,HP	0.2326	-0.06067	0.005213	2.637e-31	TC	Group A	rs77303550	16	72079657	C	T	0.08773	-0.0359374	0.0324349	0.267869
TC	rs62074014	17	45668509	A	G	NPEPPS	0.6215	-0.02651	0.004469	2.989e-09	TC	Group B	rs12603290	17	45650196	C	T	0.3104	0.0227766	0.019722	0.248138
TC	rs3786247	18	47118923	T	G	LIPG	0.4604	0.04427	0.00389	5.266e-30	TC	Group A	rs3786247	18	47118923	T	G	0.04573	0.0357506	0.0435973	0.412205
TC	rs2738464	19	11242307	G	C	LDLR	0.685	0.06158	0.004194	8.476e-49	TC	Group A	rs2738464	19	11242307	C	G	0.1779	-0.087008	0.0237386	0.000247094
TC	rs769446	19	45408628	T	C	APOE	0.0452	-0.2845	0.009757	5.861e-187	TC	Group A	rs769446	19	45408628	T	C	0.03936	-0.13457	0.0465206	0.00381946
TC	rs34010237	19	50012574	G	A	MIR150,FCGRT	0.1544	-0.03671	0.00594	6.398e-10	TC	Group A	rs34010237	19	50012574	G	A	0.1131	-0.0230982	0.0286921	0.420799
TC	rs56668103	20	39826079	T	C	ZHX3	0.7229	0.02571	0.004367	3.91e-09	TC	Group B	rs6129772	20	39845070	C	T	0.1688	0.0204697	0.0240309	0.394322
TG	rs35529421	1	62965621	T	A	DOCK7	0.1425	-0.07475	0.006331	3.567e-32	TG	Group A	rs35529421	1	62965621	T	A	0.2634	-0.0726413	0.019704	0.000227237
TG	rs2114273	1	93854517	T	C	DR1,FNBP1L	0.6088	0.02806	0.004532	5.946e-10	TG	Group A	rs2114273	1	93854517	C	T	0.4842	0.0195267	0.0170444	0.251944
TG	rs2144300	1	230294916	C	T	GALNT2	0.1881	-0.02985	0.005447	4.234e-08	TG	Group A	rs2144300	1	230294916	C	T	0.4517	-0.0476565	0.0171947	0.00557851
TG	rs12992267	2	21215645	C	T	LDAH,APOB	0.0881	0.05102	0.007557	1.46e-11	TG	Group A	rs12992267	2	21215645	C	T	0.2288	0.0372181	0.0204462	0.0687147
TG	rs1260326	2	27730940	T	C	GCKR	0.4409	-0.08881	0.004306	1.691e-94	TG	Group A	rs1260326	2	27730940	C	T	0.4231	0.121626	0.0175425	4.11393e-12
TG	rs3752442	4	3446883	A	G	HGFAC	0.4293	-0.03353	0.004349	1.27e-14	TG	Group A	rs3752442	4	3446883	A	G	0.195	-0.0281601	0.0214281	0.18879
TG	rs35469118	4	88168178	C	T	KLHL8,MIR5705	0.3917	0.03525	0.004548	9.037e-15	TG	Group A	rs35469118	4	88168178	C	T	0.1542	-0.00382082	0.0234676	0.870666
TG	rs154254	5	55820584	G	C	C5orf67	0.3889	0.0253	0.004379	7.589e-09	TG	Group A	rs154254	5	55820584	G	C	0.3881	0.0307724	0.0178028	0.0838962
TG	rs2146324	6	43756863	A	C	VEGFA,LINC01512	0.8779	0.04857	0.007541	1.188e-10	TG	Group A	rs2146324	6	43756863	C	A	0.07086	-0.00229381	0.0332855	0.945059
TG	rs4389834	7	25987129	G	A	NPVF,MIR148A	0.4933	0.02606	0.004361	2.281e-09	TG	Group A	rs4389834	7	25987129	G	A	0.2895	-0.0221444	0.0190222	0.244371
TG	rs12531645	7	73023881	G	A	MLXIPL	0.1006	-0.1056	0.007161	3.227e-49	TG	Group B	rs13246993	7	73022746	G	A	0.2455	-0.109939	0.0197782	2.71928e-08
TG	rs1495743	8	18273300	G	C	NAT2,PSD3	0.3152	-0.02609	0.004589	1.299e-08	TG	Group B	rs35570672	8	18272635	C	T	0.1929	0.0400881	0.0219099	0.0672976
TG	rs1059611	8	19824563	T	C	LPL	0.1266	-0.1698	0.006413	1.486e-154	TG	Group A	rs1059611	8	19824563	T	C	0.1174	-0.127113	0.0268428	2.18556e-06
TG	rs2954021	8	126482077	A	G	TRIB1,LINC00861	0.5479	-0.05782	0.004265	7.426e-42	TG	Group A	rs2954021	8	126482077	A	G	0.3762	-0.0553976	0.0177481	0.00180042
TG	rs7916868	10	64988931	A	T	JMJD1C	0.7254	-0.0329	0.005128	1.407e-10	TG	Group C	rs10995459	10	64942810	G	A	0.3085	0.0393051	0.018648	0.035054
TG	rs4411227	10	94831513	C	G	CYP26C1,CYP26A1	0.666	-0.0369	0.004526	3.57e-16	TG	Group A	rs4411227	10	94831513	C	G	0.3013	0.0205261	0.0187534	0.273725
TG	rs174551	11	61573684	T	C	FADS1	0.3734	0.03515	0.004527	8.146e-15	TG	Group B	rs174545	11	61569306	C	G	0.2701	0.0422085	0.0192044	0.027959
TG	rs651821	11	116662579	C	T	APOA5	0.6477	-0.2208	0.004448	1.069e-537	TG	Group A	rs651821	11	116662579	T	C	0.133	0.189801	0.02546	8.99483e-14
TG	rs75766425	14	52511911	G	C	NID2	0.1272	-0.0379	0.00666	1.267e-08	TG	Group C	rs1566131	14	52514684	A	G	0.155	0.0154116	0.0236484	0.514595
TG	rs1800588	15	58723675	C	T	LIPC	0.506	0.06402	0.004265	6.218e-51	TG	Group B	rs1077834	15	58723479	T	C	0.2318	0.0184313	0.0201049	0.359272
TG	rs2679617	15	70207077	A	G	LINC00593,TLE3	0.2648	-0.02709	0.004853	2.379e-08	TG	Group A	rs2679617	15	70207077	A	G	0.2649	-0.0081367	0.019638	0.67863
TG	rs56156922	16	56987369	T	C	HERPUD1,CETP	0.2173	-0.03734	0.005271	1.41e-12	TG	Group B	rs12446515	16	56987015	C	T	0.2486	-0.0427836	0.0195839	0.0289162
TG	rs2278426	19	11350488	C	T	ANGPTL8	0.2651	-0.03571	0.004841	1.62e-13	TG	Group A	rs2278426	19	11350488	C	T	0.07839	-0.00123686	0.0321255	0.969288
TG	rs58542926	19	19379549	C	T	TM6SF2	0.0762	-0.06384	0.008566	9.097e-14	TG	Group A	rs58542926	19	19379549	C	T	0.04382	-0.204128	0.0424226	1.49591e-06
TG	rs75627662	19	45413576	C	T	APOE	0.1238	0.09071	0.006682	5.648e-42	TG	Group A	rs75627662	19	45413576	C	T	0.08533	0.045157	0.0306314	0.140426
TG	rs76083992	20	44544798	C	T	PLTP,PCIF1	0.061	0.0704	0.009139	1.328e-14	TG	Group B	rs16990964	20	44590732	G	A	0.008517	0.0555859	0.094074	0.554605
TP	rs333947	1	110470764	G	A	CSF1	0.2947	-0.03718	0.005138	4.602e-13	TP	Group A	rs333947	1	110470764	G	A	0.2022	-0.0649883	0.0225415	0.00393839
TP	rs6665912	1	150544093	T	C	ADAMTSL4-AS1	0.1808	0.03526	0.005577	2.578e-10	TP	Group A	rs6665912	1	150544093	T	C	0.1267	0.00338777	0.0275349	0.902079
TP	rs117744355	1	154286566	C	T	HAX1,AQP10	0.0078	-0.1609	0.02749	4.853e-09	TP	Group C	rs6691345	1	154302826	C	T	0.192	0.0362645	0.0233202	0.11993
TP	chr1_161641384	1	161641384	G	A	FCGR2B	0.0552	0.09006	0.0107	3.819e-17	TP	Group C	rs6696774	1	161664060	A	T	0.4596	-0.0189031	0.0183459	0.302836
TP	rs1260326	2	27730940	T	C	GCKR	0.4409	-0.03993	0.004231	3.79e-21	TP	Group A	rs1260326	2	27730940	C	T	0.4231	0.0821319	0.0187973	1.24621e-05
TP	rs11692867	2	100759477	G	A	AFF3	0.4965	-0.02694	0.004221	1.745e-10	TP	Group A	rs11692867	2	100759477	G	A	0.4639	-0.0309907	0.0184473	0.0929644
TP	rs62282002	3	141162128	C	G	ZBTB38	0.3042	0.0264	0.004544	6.262e-09	TP	Group A	rs62282002	3	141162128	C	G	0.09236	0.100925	0.0319724	0.0015961
TP	rs28581225	4	3451594	C	G	HGFAC	0.4246	-0.03553	0.004337	2.541e-16	TP	Group A	rs28581225	4	3451594	C	G	0.2356	-0.0083071	0.0216102	0.700677
TP	rs75759936	4	79619199	C	A	LINC01094,BMP2K	0.1813	-0.04557	0.006356	7.527e-13	TP	Group C	rs10007186	4	79589045	T	C	0.2072	0.0121474	0.0225124	0.589481
TP	rs142592088	4	103403494	A	G	SLC39A8,NFKB1	0.3504	-0.02651	0.004659	1.272e-08	TP	Group B	rs4698856	4	103400873	G	C	0.3702	-0.0308058	0.0191523	0.107733
TP	rs447324	4	177430644	A	G	SPCS3,VEGFC	0.6056	0.02528	0.004294	3.934e-09	TP	Group A	rs447324	4	177430644	A	G	0.2458	-0.00784041	0.0214927	0.715266
TP	rs6879147	5	52087852	T	G	ITGA1,PELO	0.8336	0.03335	0.005622	2.992e-09	TP	Group A	rs6879147	5	52087852	G	T	0.04367	-0.027224	0.0450449	0.545595
TP	rs73358088	6	231579	T	C	LOC285766,DUSP22	0.3213	0.03873	0.004586	3.012e-17	TP	Group A	rs73358088	6	231579	T	C	0.02605	-0.0256331	0.058008	0.65857
TP	rs6921029	6	42481993	A	T	TRERF1,UBR2	0.3295	-0.02708	0.004611	4.264e-09	TP	Group B	rs9381186	6	42486688	A	G	0.239	-0.0193174	0.0213633	0.365872
TP	rs783653	6	117282115	G	C	RFX6,VGLL2	0.1298	-0.03509	0.006248	1.963e-08	TP	Group A	rs783653	6	117282115	G	C	0.3338	0.0398643	0.019264	0.038511
TP	rs4598207	7	50258479	A	T	C7orf72,IKZF1	0.4275	-0.02825	0.004384	1.167e-10	TP	Group A	rs4598207	7	50258479	A	T	0.3678	-0.0454953	0.0189332	0.0162637
TP	rs6982502	8	126479362	C	T	TRIB1,LINC00861	0.5641	-0.02423	0.004204	8.265e-09	TP	Group A	rs6982502	8	126479362	C	T	0.4439	-0.0266436	0.0184839	0.149458
TP	rs10781540	9	139321836	G	A	PMPCA,INPP5E	0.2435	-0.02735	0.00489	2.241e-08	TP	Group A	rs10781540	9	139321836	G	A	0.3495	-0.0171865	0.0191518	0.369515
TP	rs4418728	10	94839724	G	T	CYP26A1,MYOF	0.6241	-0.02376	0.004342	4.436e-08	TP	Group A	rs4418728	10	94839724	G	T	0.4025	-0.0321789	0.0187107	0.0854666
TP	rs174530	11	61546592	A	G	MYRF	0.3893	0.03134	0.004397	1.014e-12	TP	Group A	rs174530	11	61546592	A	G	0.2779	0.0262694	0.0204009	0.197866
TP	rs11235654	11	72805862	A	G	FCHSD2	0.4089	-0.03376	0.004323	5.695e-15	TP	Group A	rs11235654	11	72805862	A	G	0.1706	-0.0135821	0.0242331	0.575153
TP	rs2238153	12	111939547	G	A	ATXN2	0.5362	-0.02979	0.004632	1.259e-10	TP	Group B	rs11065939	12	111963570	C	T	0.03291	0.187502	0.0519894	0.000310304
TP	rs9551440	13	28678254	G	T	FLT3,PAN3-AS1	0.2733	0.02789	0.004893	1.203e-08	TP	Group A	rs9551440	13	28678254	G	T	0.131	0.0646073	0.027187	0.0174822
TP	rs926788	14	95070187	T	C	SERPINA5,SERPINA3	0.381	-0.02907	0.004321	1.729e-11	TP	Group A	rs926788	14	95070187	T	C	0.3421	-0.0238633	0.0194039	0.218765
TP	rs8022180	14	103263020	G	A	TRAF3	0.541	-0.03881	0.004209	2.896e-20	TP	Group B	rs4906263	14	103249127	C	G	0.2237	0.0413638	0.0218539	0.0583925
TP	rs36040403	15	70207607	T	C	LINC00593,TLE3	0.1872	-0.03072	0.005441	1.635e-08	TP	Group A	rs36040403	15	70207607	T	C	0.2339	-0.0237342	0.0219427	0.27941
TP	rs11552708	17	7462555	G	A	TNFSF13	0.4013	-0.05626	0.004357	3.753e-38	TP	Group A	rs11552708	17	7462555	G	A	0.03101	-0.093893	0.0520102	0.0710305
TP	rs4985726	17	16863638	C	G	TNFRSF13B	0.3657	0.1032	0.004692	3.472e-107	TP	Group A	rs4985726	17	16863638	C	G	0.1234	0.11281	0.0284994	7.54817e-05
TP	rs894872	17	77910974	T	G	TBC1D16	0.4415	0.02521	0.004231	2.557e-09	TP	Group A	rs894872	17	77910974	T	G	0.2475	0.00416392	0.0214072	0.845777
TP	rs8094630	18	60835170	A	T	BCL2	0.5284	0.03586	0.004698	2.27e-14	TP	Group B	rs12606418	18	60833672	G	T	0.3178	0.0484062	0.0198914	0.0149528
TP	rs10406943	19	35541248	T	G	HPN	0.9247	0.05521	0.008115	1.021e-11	TP	Group B	rs12461158	19	35540882	G	A	0.1623	-0.028125	0.0250486	0.261515
TP	rs2280401	19	50000009	G	A	RPS11	0.156	0.09654	0.005776	1.027e-62	TP	Group A	rs2280401	19	50000009	G	A	0.1128	0.112946	0.028939	9.50474e-05
TP	rs7509102	20	38910697	A	G	LINC01370,MAFB	0.1522	-0.04309	0.005887	2.504e-13	TP	Group B	rs66739327	20	38948850	C	T	0.03241	0.0566075	0.0518039	0.274514
UA	rs12123298	1	145690472	C	T	NBPF10,NBPF20	0.0663	-0.06621	0.008794	5.108e-14	UA	Group A	rs12123298	1	145690472	C	T	0.1781	-0.0391316	0.0207215	0.058965
UA	rs4072037	1	155162067	C	T	MUC1	0.8289	-0.04491	0.00559	9.447e-16	UA	Group A	rs4072037	1	155162067	T	C	0.4362	0.0170206	0.0156343	0.276297
UA	rs1260326	2	27730940	T	C	GCKR	0.4409	-0.03472	0.00424	2.648e-16	UA	Group A	rs1260326	2	27730940	C	T	0.4231	0.0484131	0.015973	0.00243794
UA	rs7570707	2	61451744	C	T	USP34	0.3729	0.02428	0.00437	2.741e-08	UA	Group A	rs7570707	2	61451744	C	T	0.4274	0.0115348	0.0156758	0.461831
UA	rs16856823	2	170200452	A	T	LRP2	0.1929	0.04066	0.005494	1.351e-13	UA	Group C	rs831038	2	170201858	C	T	0.4407	0.00466495	0.015566	0.764415
UA	rs6445559	3	53099466	A	G	SFMBT1,RFT1	0.4376	-0.02594	0.004399	3.671e-09	UA	Group B	rs6770152	3	53100214	T	G	0.4232	0.0331279	0.0159425	0.0377128
UA	rs7679724	4	9985376	G	T	SLC2A9	0.586	0.1239	0.004284	5.562e-184	UA	Group A	rs7679724	4	9985376	T	G	0.4004	-0.13783	0.0161529	1.42791e-17
UA	rs10857147	4	81181072	A	T	PRDM8,FGF5	0.3014	-0.03117	0.004938	2.748e-10	UA	Group A	rs10857147	4	81181072	A	T	0.2144	0.00422895	0.0192079	0.825741
UA	rs4148155	4	89054667	A	G	ABCG2	0.2955	0.1136	0.00464	2.005e-132	UA	Group C	rs2728124	4	89006160	T	A	0.3103	-0.0096263	0.0171877	0.575433
UA	rs1165196	6	25813150	G	A	SLC17A1	0.8407	0.05158	0.0057	1.434e-19	UA	Group C	rs4145878	6	26198046	A	T	0.3688	0.0135315	0.0161099	0.400937
UA	rs9394948	6	43334755	A	C	ZNF318	0.6594	-0.03079	0.004536	1.131e-11	UA	Group A	rs9394948	6	43334755	A	C	0.437	-0.00577724	0.0157516	0.71379
UA	rs4724828	7	1298448	C	T	UNCX,MICALL2	0.4123	0.02793	0.005015	2.569e-08	UA	Group A	rs4724828	7	1298448	T	C	0.1623	-0.0523103	0.0210686	0.0130333
UA	rs6460047	7	73042443	T	C	MLXIPL,VPS37D	0.106	-0.04096	0.006978	4.378e-09	UA	Group A	rs6460047	7	73042443	T	C	0.3335	-0.0499182	0.0164384	0.00239196
UA	rs1828911	8	76462547	T	C	HNF4G	0.4256	0.03728	0.004246	1.624e-18	UA	Group B	rs2977944	8	76474719	G	A	0.4027	0.0409011	0.0157799	0.00954268
UA	rs7835379	8	95975080	G	A	TP53INP1,NDUFAF6	0.7546	0.0303	0.004928	7.783e-10	UA	Group A	rs7835379	8	95975080	A	G	0.2391	-0.00874511	0.0182983	0.632707
UA	rs9416703	10	60283008	A	C	BICC1	0.4751	0.03615	0.004289	3.527e-17	UA	Group B	rs1658456	10	60304326	C	T	0.4934	0.0343871	0.0157618	0.0291338
UA	rs11202346	10	88908912	G	T	FAM35A	0.2224	0.03489	0.00528	3.891e-11	UA	Group B	rs9421583	10	88866716	A	G	0.1373	-0.0267928	0.0227378	0.238662
UA	rs1886603	10	119482303	G	A	EMX2,RAB11FIP2	0.3744	0.02607	0.004341	1.91e-09	UA	Group B	rs10886117	10	119480578	G	A	0.1072	0.0219366	0.0251498	0.383079
UA	rs2220970	11	9857749	G	A	SBF2	0.3419	0.02475	0.004434	2.387e-08	UA	Group A	rs2220970	11	9857749	A	G	0.2112	0.0400445	0.0193251	0.0382517
UA	rs963837	11	30749090	T	C	MPPED2,DCDC5	0.3432	-0.02785	0.004867	1.053e-08	UA	Group A	rs963837	11	30749090	T	C	0.4108	-0.0233637	0.0157202	0.13722
UA	rs57633992	11	64424967	C	A	NRXN2	0.0545	-0.6648	0.01067	7.301e-845	UA	Group C	rs477138	11	64461973	C	G	0.1704	0.0232166	0.0208699	0.265946
UA	rs79105258	12	111718231	C	A	CUX2	0.25	-0.07856	0.00524	8.068e-51	UA	Group C	rs17550549	12	111357471	C	T	0.02894	0.0404385	0.0467603	0.387146
UA	rs59350108	15	99289607	G	C	IGF1R	0.3729	0.03203	0.00435	1.813e-13	UA	Group A	rs59350108	15	99289607	G	C	0.3546	0.0207675	0.016122	0.197696
UA	rs1549287	16	69590366	A	G	CYB5B,MIR1538	0.8452	-0.03315	0.005792	1.045e-08	UA	Group A	rs1549287	16	69590366	G	A	0.09434	0.0486694	0.0269114	0.0705282
UA	rs12325508	16	80184313	A	G	LINC01229,LOC102724084	0.0593	0.06773	0.008873	2.304e-14	UA	Group C	rs7201181	16	80138723	T	A	0.05317	0.0277517	0.0348494	0.425838
UA	rs9895661	17	59456589	C	T	BCAS3	0.4776	0.04506	0.004821	9.026e-21	UA	Group A	rs9895661	17	59456589	T	C	0.3166	-0.0560288	0.0169006	0.000915805
UA	rs6026578	20	57463472	C	G	LOC101927932	0.7227	-0.02659	0.004724	1.828e-08	UA	Group A	rs6026578	20	57463472	G	C	0.3895	0.00336422	0.0161167	0.83465
WBC	rs3917932	1	36943916	C	G	CSF3R	0.5755	-0.03726	0.004444	5.094e-17	WBC	Group C	rs3917937	1	36943141	G	A	0.3813	0.00696845	0.0188979	0.712321
WBC	rs1875763	1	161696998	C	G	FCRLB	0.3143	0.02667	0.004745	1.9e-08	WBC	Group A	rs1875763	1	161696998	G	C	0.4373	-0.0102437	0.0184886	0.579539
WBC	rs1260326	2	27730940	T	C	GCKR	0.4409	-0.0256	0.004269	2.012e-09	WBC	Group A	rs1260326	2	27730940	C	T	0.4231	0.0429184	0.0189714	0.0236813
WBC	rs75874749	2	136713108	T	C	DARS	0.1525	0.06681	0.005882	6.751e-30	WBC	Group B	rs3739019	2	136630170	A	C	0.0143	-0.0623944	0.0775898	0.421306
WBC	rs12052715	2	160677375	C	G	LY75,LY75-CD302	0.9187	-0.04834	0.00779	5.458e-10	WBC	Group A	rs12052715	2	160677375	G	C	0.3742	-0.0327697	0.0192478	0.0886588
WBC	rs6740847	2	182308352	A	G	LOC101927156,ITGA4	0.3346	0.02504	0.004498	2.609e-08	WBC	Group A	rs6740847	2	182308352	A	G	0.4793	0.0509515	0.0185281	0.00596019
WBC	rs78107966	2	219062001	T	C	CXCR1,ARPC2	0.1906	-0.03798	0.005693	2.538e-11	WBC	Group A	rs78107966	2	219062001	T	C	0.075	-0.0233598	0.0351125	0.505868
WBC	rs7628747	3	47001990	A	T	CCDC12	0.5468	0.02648	0.004342	1.077e-09	WBC	Group C	rs11705936	3	46967722	C	T	0.4885	0.0130169	0.0183011	0.476921
WBC	rs10016631	4	57885963	A	G	POLR2B	0.5009	-0.02431	0.004241	9.935e-09	WBC	Group A	rs10016631	4	57885963	A	G	0.1154	0.000294909	0.0287102	0.991804
WBC	rs549280	4	74971196	G	A	CXCL2,MTHFD2L	0.5626	-0.04374	0.004258	9.234e-25	WBC	Group A	rs549280	4	74971196	A	G	0.4257	0.0413082	0.0187607	0.0276757
WBC	rs6832779	4	83556631	A	G	SCD5	0.3134	-0.0359	0.004842	1.217e-13	WBC	Group B	rs7656006	4	83554867	T	C	0.1566	-0.00682199	0.0256911	0.790594
WBC	rs4449583	5	1284135	C	T	TERT	0.3473	0.03137	0.004952	2.393e-10	WBC	Group B	rs7725218	5	1282414	G	A	0.4654	0.0154771	0.0184582	0.401753
WBC	rs1322599	6	16758425	C	T	ATXN1	0.6201	-0.02756	0.004562	1.533e-09	WBC	Group A	rs1322599	6	16758425	C	T	0.3608	0.000511614	0.0193125	0.978866
WBC	rs114398276	6	31246823	A	T	HLA-C,HLA-B	0.1276	0.06654	0.006481	9.984e-25	WBC	Group B	rs2853946	6	31247203	A	T	0.4058	-0.00238448	0.018652	0.898275
WBC	rs9368924	6	36353934	A	G	ETV7	0.3697	-0.02721	0.004389	5.61e-10	WBC	Group A	rs9368924	6	36353934	G	A	0.4603	0.00344444	0.0184958	0.852266
WBC	rs9399136	6	135402339	T	C	HBS1L,MYB	0.343	-0.04238	0.004495	4.231e-21	WBC	Group A	rs9399136	6	135402339	T	C	0.1329	-0.032611	0.0270162	0.227398
WBC	rs57123607	7	28717030	C	T	CREB5	0.2684	0.04088	0.004807	1.839e-17	WBC	Group A	rs57123607	7	28717030	C	T	0.3449	0.0567202	0.0195959	0.00379775
WBC	rs445	7	92408370	C	T	CDK6	0.3124	-0.08142	0.004586	1.582e-70	WBC	Group A	rs445	7	92408370	C	T	0.1896	-0.0718582	0.0236783	0.00240713
WBC	rs11776339	8	56800362	C	T	LYN	0.6217	-0.02731	0.004963	3.726e-08	WBC	Group A	rs11776339	8	56800362	C	T	0.4462	-0.000922064	0.0188589	0.961005
WBC	rs13280978	8	61704055	C	T	CHD7	0.7713	-0.03682	0.00504	2.763e-13	WBC	Group A	rs13280978	8	61704055	T	C	0.4916	0.0337653	0.01858	0.0691723
WBC	rs1433578	8	130601089	T	C	CCDC26	0.1739	-0.05713	0.005561	9.374e-25	WBC	Group A	rs1433578	8	130601089	T	C	0.07302	-0.0308264	0.0359508	0.39119
WBC	rs17694933	9	22164309	G	A	CDKN2B-AS1,DMRTA1	0.3746	0.03116	0.004446	2.403e-12	WBC	Group A	rs17694933	9	22164309	G	A	0.4458	-0.034316	0.0188656	0.0689157
WBC	rs60980157	9	139235415	C	T	GPSM1	0.1218	0.04092	0.007382	2.962e-08	WBC	Group A	rs60980157	9	139235415	C	T	0.1365	-0.0542811	0.0266386	0.0415815
WBC	rs3747869	10	73520632	A	C	C10orf54	0.8445	0.03496	0.005838	2.124e-09	WBC	Group A	rs3747869	10	73520632	C	A	0.03208	-0.027313	0.0540549	0.613361
WBC	rs12357266	10	98978045	G	A	ARHGAP19-SLIT1	0.6494	0.02713	0.004473	1.33e-09	WBC	Group A	rs12357266	10	98978045	A	G	0.407	-0.0157764	0.0188214	0.401908
WBC	rs35879747	10	104348694	T	A	SUFU	0.0951	0.04372	0.007433	4.07e-09	WBC	Group A	rs35879747	10	104348694	T	A	0.2608	0.0336579	0.0213859	0.115526
WBC	rs77652395	10	111947275	G	T	ADD3,MXI1	0.3506	0.02789	0.004525	7.138e-10	WBC	Group A	rs77652395	10	111947275	G	T	0.04283	-0.0421213	0.0454153	0.353683
WBC	rs4237543	11	47454152	A	T	PSMC3,RAPSN	0.4852	0.0274	0.004762	8.721e-09	WBC	No Proxy	.	.	.	.	.	.	.	.	.
WBC	rs75963851	11	95096321	A	G	LOC100129203,FAM76B	0.0728	-0.0612	0.008345	2.237e-13	WBC	Group C	rs55730188	11	95042982	C	T	0.3158	0.00600685	0.0198482	0.762164
WBC	rs2040571	12	111357727	G	A	MYL2	0.2207	0.04024	0.005659	1.148e-12	WBC	Group A	rs2040571	12	111357727	G	A	0.03804	-0.0938078	0.0481562	0.0514161
WBC	rs8017228	14	25449226	A	C	STXBP6	0.4782	0.0333	0.004239	3.972e-15	WBC	Group A	rs8017228	14	25449226	C	A	0.4999	-0.0147385	0.018592	0.427934
WBC	rs3915470	15	80279344	G	A	BCL2A1,ZFAND6	0.2916	0.04011	0.004908	3.019e-16	WBC	Group B	rs78147572	15	80278553	C	A	0.03531	0.0169731	0.051528	0.741856
WBC	rs55771023	17	38165298	C	A	PSMD3,CSF3	0.5156	0.07021	0.004234	9.426e-62	WBC	Group A	rs55771023	17	38165298	C	A	0.2672	0.0817762	0.0208998	9.12438e-05
WBC	rs17841683	18	42084513	C	G	LINC01478	0.2518	0.0306	0.004975	7.745e-10	WBC	Group A	rs17841683	18	42084513	C	G	0.1193	0.0361691	0.0287576	0.208491
WBC	rs55688536	19	1123176	G	A	SBNO2	0.1316	-0.03693	0.006493	1.287e-08	WBC	Group A	rs55688536	19	1123176	G	A	0.1771	-0.00679414	0.0243504	0.780233
WBC	rs311629	19	3180803	A	G	S1PR4	0.7306	0.04039	0.005508	2.247e-13	WBC	Group C	rs3746070	19	3181066	C	T	0.09484	-0.0255494	0.0317871	0.421532
*Group A refers to same variants as reported by Kanai et al, Group B and C refer to proxy variants in strong LD (r2 ≥ 0.8)) or shows some degree of LD (r2= 0.1 to 0.8) with variants reported by Kani et al, respectively.
MAF; Minor Allele Frequency
** P-value from GWAS analysis of QGP data using linear mixed models adjusting for age, sex, population principal components and relatedness.
